# Supplementary material for: Water diffusion closely reveals neural activity status in rat brain loci affected by anesthesia
Source: PLoS Biol. 2017 Apr 13;15(4):e2001494. doi: 10.1371/journal.pbio.2001494 (PMC5390968; doi:10.1371/journal.pbio.2001494)
Supplement: S1 Data — Time-course data of ADCs at all brain locations and a whole brain with isoflurane and medetomidine dosages for Figs 2, 3 and 7, S1 and S2 Tables. (XLSX) [file pbio.2001494.s009.xlsx]

## Sheet: PAG
PAG for S1 S2 Table
Time-course of ADC (×10-4) under isoflurane (1.5%→2.0%→2.5%)
Time (s)	15	30	45	60	75	90	105	120	135	150	165	180	195	210	225	240	255	270	285	300	315	330	345	360	375	390	405	420	435	450	465	480	495	510	525	540	555	570	585	600
iso 1.5
iso_01	6.3184	5.8845	5.791	6.0999	6.203	6.2297	5.686	6.0092	5.7539	6.4383	5.5038	5.6272	5.5722	5.894	6.1971	5.8768	6.4365	6.2249	5.9933	5.4128	5.3359	6.3234	5.5291	5.5303	6.3082	6.286	6.2615	5.6303	6.2819	6.1364	5.6684	5.8673	5.8476	5.353	5.6975	6.2988	5.461	6.072	6.754	5.9358
iso_02	6.4487	5.6625	5.7925	5.0424	4.8797	6.81	5.2098	4.5884	4.7811	5.0007	6.4015	5.2062	4.8709	5.2846	6.2155	5.5349	5.2816	5.6442	5.5707	6.1453	6.3575	5.7634	5.4836	6.088	4.58	5.0273	5.7165	5.2532	5.2178	5.5033	5.9781	5.126	5.1045	5.0412	6.2981	6.2898	5.5296	4.9018	6.6152	5.7001
iso_03	5.6243	5.0695	5.4975	5.8869	5.2532	5.1217	5.5601	5.2576	5.5522	5.5993	5.8779	5.7027	5.8158	6.0998	5.552	5.1443	5.0535	5.5041	5.7045	6.0154	6.0842	5.29	6.3723	6.0733	5.5092	5.696	5.317	4.9345	5.337	5.5263	5.5627	5.4289	5.5659	6.1084	6.1921	5.561	5.2137	5.7737	6.118	6.038
iso_04	5.3549	5.7998	5.5439	5.464	5.6734	5.5119	5.6112	6.0612	5.6234	5.2904	5.66	5.8009	6.0956	5.1644	5.3441	5.5235	5.6025	6.0658	5.7887	5.8914	5.5292	5.9773	5.8394	6.0239	5.4269	5.5548	5.9759	5.8612	5.6837	5.5033	5.9773	6.2887	5.8376	5.5218	5.7153	5.9219	5.9311	5.3292	5.8964	5.9594
iso_05	5.6839	5.2541	5.9211	4.9317	5.0495	5.3759	5.853	5.1484	4.87	5.5432	5.5089	5.5865	4.8398	5.6464	5.326	5.4716	5.357	5.6777	5.5725	5.4988	4.6087	5.2264	5.91	5.1369	5.2683	4.5362	5.924	5.3066	5.6742	5.4994	5.843	5.3645	4.5472	5.4106	5.4915	5.8905	5.485	5.5543	6.012	5.8405
iso_06	5.8574	5.9437	4.9487	5.3997	4.89	5.0343	5.0672	5.1813	5.2411	5.3783	5.1991	5.124	5.3456	5.0322	5.5433	5.3628	5.3414	5.1835	5.0929	5.7107	5.0669	5.3578	5.1641	5.2365	5.0348	5.0973	4.8821	5.322	5.3414	5.066	5.0492	5.4133	5.104	5.0754	5.9563	5.0334	5.5352	5.3951	5.069	5.4934
iso_07	2.7419	4.4946	6.8649	4.2497	4.338	5.6373	4.7641	4.6939	5.8654	5.6443	4.4978	5.241	5.242	5.7681	5.0855	5.5143	5.148	5.3369	5.7297	5.2772	5.3038	5.0956	5.5592	5.8397	5.5991	5.2518	5.6565	4.8699	5.9198	4.8685	5.5802	4.7794	4.8694	4.8791	5.2181	4.7924	5.1216	5.3214	4.9036	5.2338
iso_08	5.2274	5.3652	5.255	5.3611	5.4696	5.1607	5.4102	5.1239	5.3457	4.8203	5.1779	5.4772	4.7429	5.1791	5.7452	5.4143	5.041	5.0235	5.1771	4.976	5.2529	4.3617	6.1386	5.16	4.9763	5.2731	6.2163	5.2984	5.0867	5.8204	4.7802	5.7906	5.4026	5.5922	5.6523	5.0438	5.8532	5.6729	6.1769	5.1487
iso_09	5.0275	5.6284	5.6857	4.9398	4.9123	4.8578	4.4961	5.1333	4.6322	5.4182	5.2256	4.6289	5.1175	5.5385	5.1972	5.0413	4.8045	4.9796	5.5074	5.052	5.0837	5.5911	5.0404	5.2331	5.4495	5.5789	5.0239	5.3401	4.7149	5.2687	6.2028	4.3608	5.2472	6.0265	5.3079	5.5134	4.7891	5.6914	5.5344	5.2284
iso_10	5.3019	4.9243	4.8143	5.2786	4.6434	5.0764	5.0731	5.3741	5.1401	4.7235	5.1523	5.526	5.4581	5.4492	5.4631	5.0831	5.4599	5.3925	5.5028	5.2946	5.128	5.3292	5.4199	5.5096	5.2858	5.626	5.7416	5.128	5.5282	5.217	6.3602	5.2931	5.6606	4.8431	5.2481	5.1582	5.5321	5.2675	4.7545	5.2352
iso 2.0
iso_01	5.8359	5.7752	5.9231	6.1178	6.0908	5.537	5.1782	5.992	5.595	6.3423	5.7641	6.0647	6.2611	6.1879	5.7759	6.4455	5.9378	5.5446	6.4771	5.9473	5.1717	5.714	6.3317	6.553	5.7303	6.0255	6.2426	6.2762	6.5763	6.176	6.1007	6.4077	6.045	6.4745	5.82	6.0018	5.8216	5.7702	6.1934	5.714
iso_02	5.9271	5.3505	4.9684	6.2394	5.7721	5.1711	5.8837	5.7791	5.9343	5.8581	5.1684	5.6938	6.0951	6.1809	5.6725	5.983	4.5993	5.8699	6.3301	4.6564	5.9832	5.2328	5.9045	5.9368	5.2151	5.0334	5.8199	6.0974	5.8109	6.0274	5.6528	6.2333	5.0267	5.8076	5.9407	6.5648	5.4774	6.2617	5.6606	5.509
iso_03	5.5371	5.1505	5.1639	5.5118	5.843	5.032	5.3795	5.935	6.1078	5.6104	5.6556	5.7501	4.7821	5.4763	5.8657	5.2733	5.426	5.4516	6.0663	6.0397	5.4024	5.6665	6.2966	6.199	5.1144	5.4364	5.5327	4.8064	5.1604	6.1857	5.7692	5.7687	4.8598	4.8275	6.1712	5.177	4.5169	6.1545	5.3402	5.1619
iso_04	5.9508	5.7947	6.2259	5.7595	5.7508	5.5791	5.7376	5.681	5.6231	5.8851	5.2009	5.4021	5.8006	5.8614	5.8467	6.1959	5.7617	5.2624	6.016	6.1725	5.977	6.1439	5.5083	5.7175	5.9069	5.6669	5.5593	5.6286	6.1642	5.4949	5.7733	6.0781	6.2764	5.7923	5.9673	5.8724	5.6622	6.5588	6.1647	5.9889
iso_05	5.6054	5.131	5.638	5.1533	5.5339	5.493	5.5248	5.4473	6.1605	5.1612	5.8937	5.4704	5.4452	5.2488	5.7374	5.3681	5.6373	5.7125	4.9912	5.3611	5.3504	5.2957	5.7114	5.3413	5.0381	5.724	6.1225	5.3438	5.2314	5.4306	6.1462	5.7639	5.9298	5.799	5.8143	5.4661	5.7543	6.0341	5.4012	5.6197
iso_06	5.5634	5.629	5.3307	5.2509	5.2037	5.6776	5.1178	4.98	6.0294	5.123	5.6837	5.4544	4.4864	5.1754	5.2591	5.444	5.4665	5.5516	5.6261	5.0859	5.0274	4.7641	5.6031	5.5786	4.9862	4.9246	5.3258	5.2272	5.4085	5.2564	5.1359	4.9324	5.1818	5.7766	5.1002	5.3908	5.3363	5.1882	5.6797	5.6426
iso_07	6.2814	5.3447	5.4411	5.0404	5.272	5.0268	5.2257	5.3549	5.5438	5.331	4.9669	5.2129	5.3846	5.355	5.2331	4.8591	5.0671	5.2998	5.5374	5.2515	5.4915	5.4548	4.2062	5.0264	5.7381	5.6741	5.5212	5.6023	4.7583	5.2395	5.1934	5.0162	5.1564	5.3797	5.2837	5.4906	5.06	5.4763	5.3814	5.7615
iso_08	4.7327	5.4343	6.0859	5.3138	5.601	5.7157	5.8665	5.0455	5.1023	5.5515	6.0234	5.5194	5.617	5.502	5.3109	5.5516	5.1097	5.6108	5.4856	5.9294	5.1181	5.3614	5.0444	5.1969	5.2657	6.2232	6.3445	5.2021	5.1306	6.0424	5.5011	6.3993	6.7974	5.4439	5.6159	4.9201	5.95	5.7431	5.3289	5.5831
iso_09	5.3515	5.4331	5.4492	5.3199	5.4555	5.5066	5.1687	5.2309	5.8805	5.1516	5.5656	4.9821	5.198	4.8204	5.1891	5.4518	5.6038	5.4842	5.3966	4.9152	5.3984	5.4154	4.6635	5.1289	5.3783	5.4575	5.0393	5.1619	5.24	4.8782	4.8137	5.2938	5.0253	5.625	5.247	5.0045	4.885	5.2841	4.9137	5.3377
iso_10	5.4099	5.2456	5.6342	5.2152	4.7666	4.8746	5.3134	5.4185	5.6677	5.2669	5.6078	4.9788	5.1378	5.6592	5.577	5.4225	5.4716	5.0238	5.4705	4.806	5.5686	4.9858	5.5766	5.7494	5.0816	5.584	5.1285	5.272	5.0414	5.3528	5.3723	5.327	5.108	6.1098	5.2899	5.2647	4.8462	5.3708	5.9923	5.8225
iso 2.5
iso_01	6.3247	6.0514	6.1016	5.6619	5.9096	6.1566	5.4952	6.2228	6.216	6	6.2783	5.9751	5.8206	6.3238	6.0021	6.1128	5.9394	5.7308	6.3953	5.7683	6.2669	6.3279	5.959	6.437	5.7144	7.0539	6.6988	6.9964	7.1056	6.2858	6.113	6.3493	6.3978	6.1494	6.1524	5.6482	5.519	5.9073	6.0903	6.3138
iso_02	5.8568	5.8295	6.07	5.788	4.3641	5.8603	6.0341	5.9314	5.4579	5.5906	6.067	5.3668	5.8282	4.9235	6.3945	5.2239	5.283	5.8275	5.2244	6.5191	6.3923	5.1402	5.4194	5.9575	5.7031	5.749	5.4704	5.9253	5.5798	4.2426	5.8994	5.2677	5.5589	6.1364	5.3452	5.1857	5.1097	4.4947	5.1291	5.7684
iso_03	5.4871	6.0335	5.5478	5.9058	5.6831	5.1149	6.1573	6.295	5.7813	5.5389	5.7307	5.8145	5.7705	5.6531	5.8465	5.7126	5.7225	6.0123	5.2933	5.2788	6.1181	5.278	5.6567	6.083	5.0275	5.7279	6.1122	6.2823	5.2993	5.3119	6.1544	6.1733	6.1164	5.7789	5.8903	5.9551	5.9987	5.9582	6.3244	5.0855
iso_04	5.2498	5.5309	5.3413	5.9918	5.4054	5.9369	5.5448	5.8049	6.1455	5.6941	5.8043	5.7491	5.3164	5.7639	6.2665	5.7288	5.4715	5.4524	5.3364	5.6901	6.2579	6.1739	5.9614	5.9572	5.6476	5.5762	5.8074	6.0502	5.4805	5.7033	5.9229	5.8057	6.2656	5.767	5.586	5.9569	6.0209	5.9716	5.6552	5.8366
iso_05	5.9319	5.4764	5.9622	5.7649	5.4153	5.5785	5.6905	5.9576	5.5988	5.353	6.2851	5.088	5.9154	5.6444	4.9792	6.3281	5.8116	5.9331	5.6469	6.0596	6.0224	6.0739	5.3857	6.1481	5.2844	5.5183	5.6687	5.6301	5.4651	5.556	5.4917	5.6184	5.8307	5.6606	5.582	5.6428	5.6117	5.9135	5.7393	5.9276
iso_06	5.6398	5.0052	5.2336	5.5409	4.964	5.2432	6.407	5.7851	5.4055	5.056	4.7469	5.0847	5.3327	4.9928	5.2458	5.4293	5.1077	5.8122	5.6528	5.6632	5.7624	5.3617	4.8287	4.9604	5.1069	5.3806	5.4203	5.3461	5.9293	5.5075	5.5496	5.1927	5.4583	5.5736	5.2958	5.8778	5.3734	5.4117	5.2522	5.3521
iso_07	5.7397	5.5456	5.3145	6.6688	5.2	6.1493	5.2939	4.9566	5.7174	5.9165	5.1278	5.4894	5.7226	4.9137	4.6017	4.9612	5.5277	4.7823	5.2702	6.3591	5.0088	5.4479	5.9043	6.1826	5.4063	5.4234	5.795	5.2931	5.9996	5.6601	5.9173	5.5405	5.8012	5.7647	5.0759	4.8846	5.5643	6.1848	6.3112	5.7757
iso_08	4.9555	5.6688	6.4607	6.0148	4.5916	5.6546	6.0403	5.4549	5.7231	5.7956	6.0422	5.7103	4.7653	4.9797	6.1234	4.8033	5.2573	6.1705	5.5688	6.0929	4.6704	5.5274	6.356	5.2271	4.7195	5.8597	5.704	5.6775	5.2784	6.4503	6.4039	5.8423	4.8971	5.4523	6.1065	5.4458	5.9891	5.5698	6.0149	5.2052
iso_09	5.1166	5.2532	5.6667	4.948	5.0103	5.6007	5.3615	4.7358	5.2782	5.5981	5.4763	5.5841	5.3467	5.1058	5.1164	5.1952	5.3795	5.8027	5.8669	5.152	5.2895	5.3897	5.6631	5.6691	5.3087	5.1378	5.5785	5.4609	5.3782	5.5975	4.9574	5.2339	5.2868	5.4828	5.4617	5.4035	5.1918	5.4067	5.3089	5.4902
iso_10	5.8154	5.3731	5.518	5.2123	5.0453	6.2295	5.5314	5.4286	5.4488	4.914	5.275	5.3269	5.4915	5.429	4.8099	5.4617	5.5628	5.3472	5.4032	5.3771	5.8506	5.6483	5.2207	5.3668	5.6622	5.8639	5.882	6.3238	5.5754	5.5862	5.9471	6.1941	5.7271	5.5555	6.0049	6.0705	5.8903	5.0916	5.5149	5.2581
Time-course of ADC (×10-4) under medetomidine (0.1→0.3 mg/kg/h)
med 0.1
med_01	5.1286	5.5613	5.7824	5.3366	5.0607	5.305	5.6095	5.3688	5.3753	5.2281	5.2194	5.1553	5.8664	5.7893	5.5723	5.6183	5.8115	5.3867	5.3964	5.8913	5.5379	5.3381	5.4752	5.2746	4.9558	5.6971	5.4002	6.0096	5.1554	5.6831	5.3141	5.5526	5.349	4.8873	5.4535	5.8348	5.5508	5.7955	5.1492	5.4478
med_02	5.2485	5.5889	5.3648	5.3183	4.9054	5.7105	4.9409	4.8475	5.6461	5.6008	5.2167	5.1619	5.125	5.7985	5.2582	5.4782	5.3888	5.7336	5.7159	5.0113	5.3922	5.1019	5.5087	5.4492	5.1725	5.5668	5.6324	5.4047	5.3361	5.932	5.7325	5.4727	4.9416	5.8624	5.6139	5.5505	5.0658	5.6092	5.7548	5.4756
med_03	4.833	4.7825	5.1196	4.8827	4.9037	5.0025	4.8732	5.2678	4.9386	4.836	4.567	4.6063	4.9806	5.0279	4.9012	4.9794	4.9707	4.4246	4.7438	4.9472	4.7771	5.038	4.7539	4.8984	5.4934	5.0734	5.1232	4.9032	4.8452	5.0299	4.7813	4.6744	4.7372	5.3955	5.1404	4.5854	5.1185	5.1523	4.488	5.0874
med_04	4.2117	5.8505	5.9559	5.2643	4.83	5.2717	4.4231	5.1547	5.2317	5.2989	5.3919	4.5554	4.656	5.7796	5.166	5.7136	5.1952	4.9258	4.7353	5.044	4.9018	4.7396	5.8983	4.7895	4.6845	5.0816	4.4498	5.0066	4.7233	5.265	4.9139	5.7222	5.0236	4.6366	5.5702	4.8333	4.2342	4.8885	5.0254	5.3372
med_05	5.6241	5.4564	5.3872	5.1599	5.7189	5.2326	5.3555	5.351	4.8936	5.4646	5.3647	5.0778	4.9721	5.7462	5.7565	5.1137	5.3209	4.928	5.2925	5.6136	5.4616	5.0249	4.7775	5.2045	5.3401	5.4866	5.7067	5.0791	5.1384	5.0213	5.3129	4.8811	5.3744	5.5254	5.5937	4.8551	5.0345	4.8228	5.1274	5.2464
med_06	4.9525	5.0864	5.3738	5.6101	4.8752	4.77	5.5458	5.5884	5.5157	4.5617	5.9108	5.1948	4.7867	4.9263	5.0678	4.7779	4.6786	5.4511	4.919	5.1355	4.9201	5.3056	5.0223	4.4699	4.308	5.6102	5.6308	4.7483	5.389	5.1704	5.4302	5.2643	5.1382	5.7324	4.9397	4.5781	5.4897	5.6872	5.8044	5.1567
med_07	4.7876	4.7181	5.4225	4.7998	5.0653	5.1145	5.5211	5.0806	4.7716	5.3648	5.3163	5.7559	4.8084	5.1477	5.5881	5.2998	5.6724	5.5896	4.8907	5.0468	5.7286	5.123	5.8043	5.0831	4.8655	5.2263	5.3711	5.3607	5.3268	5.2385	5.5343	5.6878	5.2969	5.1052	5.3989	5.5661	5.3968	5.9126	5.822	5.6264
med_08	5.2076	5.1204	5.3171	5.7041	5.075	5.3528	5.4164	5.6917	5.1706	5.544	5.5785	5.4442	5.3567	4.9194	5.0578	4.9412	4.885	5.1788	5.421	5.0599	5.3948	4.7393	4.7944	5.6132	5.2588	5.2693	5.0812	5.1093	5.2359	5.1324	5.426	5.5683	5.0441	4.9168	5.2418	5.2632	5.3148	5.1279	5.2033	5.2636
med 0.3
med_01	5.2312	5.409	5.6535	5.4937	5.3591	5.3066	5.3711	5.1163	4.9355	5.9527	5.8534	5.377	6.0251	6.1671	5.2509	6.0319	5.3988	5.346	5.446	5.6926	5.6794	5.7242	5.3756	5.6093	5.684	5.6547	5.552	5.4197	5.1848	5.8601	4.9629	4.9984	5.5893	5.0543	5.6825	5.2948	5.5983	5.3946	5.1471	5.4882
med_02	5.6452	5.6814	5.7136	6.8687	5.862	5.691	5.7596	5.9727	5.0586	5.7344	5.5466	5.729	5.8528	6.0538	5.5128	5.7734	5.601	5.4821	5.3518	5.3815	5.4441	5.7141	5.7608	5.8304	5.262	5.9998	5.3432	5.5182	5.5319	4.9418	5.3399	5.5664	5.6746	5.3364	7.174	5.8616	5.5719	5.5907	5.2534	5.4102
med_03	4.7004	4.4643	4.5764	5.2873	4.7665	4.7205	5.0597	4.8725	5.2572	5.2173	5.1844	5.0644	4.9053	5.3406	4.2703	4.6047	5.0168	5.2197	4.7403	4.6217	5.526	4.6039	5.0674	4.8262	4.9239	4.9587	4.7055	4.9078	5.064	5.2832	4.921	4.8779	5.0346	5.2942	4.6003	5.1261	5.1633	4.8464	5.1628	4.9458
med_04	5.9464	5.4168	4.9679	5.7618	5.3546	5.7256	5.2845	5.0129	5.3505	5.1634	5.1494	5.8863	4.9045	5.2185	5.2443	6.1217	6.653	5.2498	5.2034	5.5185	5.4341	5.7463	5.7582	5.2842	5.2837	5.338	5.0565	5.5934	5.888	4.9521	5.3523	5.3012	4.9162	5.6929	5.2682	5.3385	5.5405	5.1761	5.7732	5.6063
med_05	4.9534	5.3978	5.0563	5.0543	5.0376	5.5109	5.3104	5.2898	5.8115	5.6419	5.098	5.3357	5.7622	5.407	5.9791	5.8388	5.4677	5.6228	5.3332	5.2981	5.3104	5.5727	5.3061	5.6506	5.1282	5.6541	5.4965	5.2637	5.4605	5.8592	5.1851	4.8243	5.4275	5.2511	5.4713	5.2032	5.5785	5.422	5.391	5.3589
med_06	6.3816	5.1498	5.8902	5.3459	6.2736	6.0627	5.4278	5.7373	5.65	4.836	5.4515	5.6503	5.4492	5.3354	5.8293	4.7975	5.2883	5.1869	4.8991	5.9137	4.7406	5.2219	5.4455	5.4606	5.3353	5.1449	5.4986	5.8904	5.2598	4.7507	5.7464	5.7509	6.0874	5.2615	5.3334	5.7901	5.718	5.4671	5.3427	5.5302
med_07	5.7695	5.314	5.2109	5.219	5.8624	5.3552	5.5	5.9022	5.5283	5.7717	5.4346	5.9338	6.0997	5.2821	5.4342	5.5012	5.3694	5.5044	4.8613	5.1602	5.5433	5.3146	5.777	5.9054	5.2473	4.9198	5.3263	5.0119	5.8279	5.4864	4.8519	5.7517	5.1672	4.733	5.103	6.3367	5.3203	5.8023	5.1404	5.8039
med_08	5.4863	5.1508	5.1519	5.1246	5.2956	4.9861	4.9954	5.3804	4.8465	4.9978	4.6426	5.5236	5.6573	5.1249	4.9347	4.9302	5.3009	4.9221	5.3071	5.3086	5.3176	5.1395	5.0677	5.2193	5.0812	5.182	4.8938	4.7739	4.9986	5.3577	5.3271	5.108	5.1402	5.3198	5.1313	5.3333	5.2267	4.873	5.3542	5.2154

## Sheet: DR
DR for S1 S2 Table
Time-course of ADC (×10-4) under isoflurane (1.5%→2.0%→2.5%)
Time (s)	15	30	45	60	75	90	105	120	135	150	165	180	195	210	225	240	255	270	285	300	315	330	345	360	375	390	405	420	435	450	465	480	495	510	525	540	555	570	585	600
iso 1.5
iso_01	5.3583	5.9657	5.9139	5.2179	5.6324	5.3571	5.5814	6.5986	5.4548	5.7383	5.772	5.7485	5.5929	5.3065	5.9726	5.245	5.744	5.3405	5.8562	5.4013	5.5781	5.7074	5.559	5.7417	5.6721	5.432	6.2257	5.2195	6.5762	6.3512	4.6535	5.7671	5.2806	6.0858	5.629	5.2521	5.3963	5.5981	5.421	5.6564
iso_02	6.323	4.9679	5.8644	6.1699	5.4826	5.6909	5.4157	4.9843	4.8301	5.5973	5.3345	5.7695	5.6299	6.4046	5.5615	5.7683	6.4781	6.4621	5.3305	5.9386	5.257	5.5549	5.1587	6.3414	5.399	4.7989	5.5594	5.8188	6.1446	5.1354	5.8323	4.5153	5.987	5.7473	5.4992	5.6421	5.2101	5.959	6.0063	5.5176
iso_03	6.0764	5.2035	5.3165	5.6511	5.6886	5.3134	5.8722	5.1354	5.8012	5.119	5.1396	5.5964	5.9177	5.2982	4.8648	5.2941	5.3549	5.4501	4.9698	5.7488	5.0041	5.9321	5.7618	5.637	5.0073	5.0684	5.0785	5.4392	5.2178	5.4337	5.4566	5.2744	4.952	5.623	4.9006	5.5947	5.7517	5.3062	4.9539	5.261
iso_04	5.3465	5.1057	6.3377	5.3556	5.227	5.1467	5.9157	6.0842	5.8624	4.9703	5.2144	5.986	5.7529	5.6497	5.6254	5.585	6.1152	5.5418	6.1005	5.8578	5.1889	5.3734	6.0381	4.7988	6.6691	5.2528	5.3995	5.234	5.9443	5.3923	4.9985	5.7669	5.4724	5.5166	6.097	6.14	6.2421	5.5382	5.5675	5.7704
iso_05	5.3668	5.9007	5.7571	5.538	5.3185	5.867	5.605	5.8192	5.8296	5.3484	5.6358	5.7883	5.3684	6.0734	5.6663	5.2028	5.2469	6.0242	5.5048	5.2274	5.6901	5.448	5.5321	5.0142	5.7967	5.392	5.544	5.455	4.6252	5.821	5.781	5.23	5.344	5.6073	5.3495	4.9571	4.9033	5.3168	5.0279	5.4048
iso_06	5.4467	5.4388	5.8634	5.4524	5.2533	5.4981	5.8868	5.3796	5.5981	5.7447	5.6787	5.9016	5.2856	5.495	6.1933	5.2459	5.5996	5.7987	5.2651	5.4055	5.2882	5.4591	5.6635	5.3713	5.8196	5.6108	5.6653	5.9069	5.4997	5.1676	5.6429	5.3063	5.908	5.8126	5.966	5.6891	5.5558	5.9423	5.4745	5.5438
iso_07	4.8583	6.1218	6.1771	4.4519	6.0181	5.0478	6.0173	5.6772	4.8387	5.286	6.3394	5.9881	5.4692	5.8329	5.2428	5.5213	6.1834	5.0097	5.4401	4.9721	5.771	4.907	5.3496	5.1632	4.7355	5.7562	5.123	4.9491	4.3728	5.4269	5.9081	5.3714	5.0333	5.4772	4.77	5.5127	5.0756	5.5744	4.8148	5.7279
iso_08	4.2138	4.6893	5.3733	6.3683	4.8445	5.8697	5.5172	4.76	5.2319	4.8193	5.7803	5.639	4.126	5.6132	5.8053	6.1243	5.5561	5.3327	3.759	4.6037	4.525	3.932	5.4077	5.6291	5.2195	4.8832	6.0293	4.8393	4.6138	5.6602	5.2065	4.3346	4.7834	4.6734	5.0907	4.3145	4.7287	4.1612	5.8877	4.5115
iso_09	5.3469	5.0318	5.1873	5.228	4.866	5.561	5.241	5.3945	4.865	4.4378	5.5403	4.5762	5.0606	5.0475	4.7841	5.5908	4.6314	4.4414	4.8152	4.9694	4.946	5.5429	4.8509	5.6086	5.2158	4.8868	5.1009	5.2697	5.1241	4.933	5.0108	5.3461	5.4062	5.6779	5.243	5.5093	4.9268	5.8459	5.7576	5.0458
iso_10	5.885	5.4957	5.5035	4.893	5.575	5.3147	5.3972	5.5217	5.101	5.1951	5.1658	5.201	5.6226	5.4545	6.1659	5.2612	5.3052	5.23	5.1834	5.3649	5.2091	5.3288	5.5913	5.5954	5.3274	5.8222	5.7481	4.8682	5.5339	5.8855	5.2539	5.429	5.5866	5.3383	6.2976	5.337	5.8298	6.2262	5.2989	5.4082
iso 2.0
iso_01	6.1363	5.5817	4.9492	6.2408	6.0647	5.5213	5.3324	5.7284	5.5251	5.5862	6.0582	5.247	5.5988	5.7271	5.6773	5.5704	5.6269	5.6067	5.9339	5.0159	6.2892	5.9579	5.4899	5.7237	5.7016	5.6034	5.4762	6.0539	5.8436	5.7744	6.1196	5.9491	6.5596	5.576	5.5555	5.6108	6.2829	5.89	5.6792	6.2157
iso_02	5.6199	5.9604	6.0365	5.2678	5.8136	5.9902	6.4943	5.9084	5.8478	5.6104	5.9827	5.9052	5.9364	5.8388	5.4512	6.4761	4.8581	5.7414	5.8518	5.6979	5.5645	5.487	5.0972	5.2605	5.7791	6.3812	6.3041	5.1648	6.8333	6.3021	4.9795	5.9598	5.9441	5.2936	5.2417	5.78	5.9119	5.7544	6.0916	5.81
iso_03	5.6195	5.1483	5.3338	5.4099	4.8184	5.5445	5.7732	5.0634	5.0187	5.341	4.6279	5.886	5.6436	5.1858	5.5967	5.2421	5.0298	5.2339	5.8095	4.9081	5.6901	5.769	4.8204	5.3115	5.8286	5.9526	5.794	5.0783	5.5611	5.779	5.063	5.3483	5.4796	5.2105	5.5527	5.0196	5.0086	5.3847	6.0123	5.0313
iso_04	4.2874	4.9911	3.8469	7.0435	6.2541	5.9061	5.2708	5.9248	5.4366	7.2172	5.8013	6.0957	6.0871	7.1195	6.4126	7.0961	5.2637	5.1619	7.305	4.9366	5.9559	4.4812	4.6724	5.9752	5.9902	4.9064	6.0543	5.4169	5.9402	5.5859	6.557	6.3653	6.3774	6.1211	6.8586	5.4859	5.971	6.4079	5.7241	6.1652
iso_05	5.0647	5.4784	5.7071	5.4879	5.4706	5.8123	5.9909	5.1819	5.2986	6.059	6.3951	5.9489	5.7509	6.0722	5.683	5.2891	5.7449	5.276	5.7532	5.2755	5.1498	5.6298	5.5551	5.54	5.7976	5.8122	5.6811	5.777	5.4259	5.6646	5.19	5.3267	5.5735	6.2824	4.8447	5.5602	5.3769	5.0568	5.4763	5.5711
iso_06	5.5693	5.7012	5.9741	4.949	5.3904	5.5208	5.3527	5.7649	6.4534	5.3976	5.7684	5.7577	5.5805	5.3345	5.3408	5.2633	5.7964	5.2709	5.6426	5.9517	5.7973	5.2403	5.5474	5.3536	5.5097	5.57	5.4618	5.5508	5.99	5.6159	5.6834	6.1124	5.8509	5.1203	5.2719	5.7344	5.6397	5.0636	5.6611	5.7346
iso_07	5.8084	5.3082	5.7255	4.6468	5.5026	5.3007	5.5333	5.7494	5.5776	5.4256	5.2138	5.2231	5.1608	5.8878	5.1878	4.8799	5.0988	5.4022	5.0317	5.3999	5.0992	5.2753	4.5433	5.4317	5.9147	5.6375	5.7345	5.172	5.2383	5.7612	4.446	5.4998	5.1731	5.1235	5.5525	5.2362	4.9681	5.1989	4.896	5.2007
iso_08	4.7176	5.0008	5.7871	5.2128	4.4942	5.9479	6.1512	5.7667	4.6996	5.4587	5.7919	5.5342	5.7951	5.474	5.903	5.4531	4.4543	6.0231	4.7481	5.2843	5.315	5.4964	5.593	3.8899	4.9145	5.685	5.4378	4.6798	4.9173	5.8324	6.7525	5.3939	5.7036	5.5852	5.2459	4.9491	5.816	5.7496	5.2602	5.0907
iso_09	4.6249	5.3133	4.8641	5.6195	5.441	5.7807	5.4889	4.7382	5.5954	5.1082	4.875	5.268	5.3073	5.2706	5.7896	5.1375	5.8563	5.4891	5.4649	5.4064	5.3641	5.0618	4.9335	5.5641	5.2301	5.4871	5.2762	5.3311	4.6362	4.9244	4.7502	4.7432	4.8641	5.5405	5.4127	5.2068	5.1646	5.4332	5.1319	5.474
iso_10	6.055	5.9558	5.0578	5.3579	5.613	5.1656	5.359	5.4864	5.1985	5.2624	5.7614	6.1311	5.7058	5.9373	5.2009	5.3663	6.0734	5.5933	5.7779	5.6865	6.3214	5.7471	5.5742	6.0594	5.7245	5.9199	5.84	6.3053	6.1683	5.6218	5.5184	5.8635	6.3209	5.4545	5.5874	5.7696	5.9012	5.4087	5.5467	6.2774
iso 2.5
iso_01	5.0575	5.4441	5.8729	4.7181	4.9439	5.1783	5.7383	6.073	5.3926	5.2892	6.2171	5.7418	5.694	5.6808	5.7505	5.996	5.9022	5.5784	6.203	5.81	5.1675	5.1626	5.545	6.066	4.8291	6.0158	5.4409	5.9148	5.5948	5.5024	5.4481	5.7747	5.2548	5.7056	6.1739	5.6209	6.0064	5.772	5.7561	5.396
iso_02	6.3346	5.8341	6.3593	5.3386	5.6866	5.204	4.9939	6.3416	5.5198	6.2238	6.0927	5.5476	6.0259	6.0547	5.7032	6.2896	5.8069	5.834	5.3773	6.0138	6.1383	4.4039	4.9015	5.3825	6.3863	6.0729	5.9815	6.1952	5.5886	5.9784	6.5172	5.8262	7.0711	5.2425	6.5198	6.59	5.2219	5.8187	5.6655	5.8882
iso_03	5.3692	5.6814	5.4893	5.7979	4.7418	5.4573	5.3631	5.4108	5.5507	5.164	5.6777	5.9277	5.2275	5.002	6.1574	5.5169	6.1098	5.7024	5.595	5.6021	5.9067	5.6923	5.0083	5.2041	5.3546	5.3893	5.7183	5.351	5.3842	6.0757	5.0735	5.0163	5.1297	5.4929	5.257	5.2329	5.5988	5.5137	5.3121	5.9174
iso_04	5.704	6.182	5.7365	6.2706	6.5705	4.9854	6.3384	6.3204	5.7298	5.0142	5.4085	5.9233	7.0155	5.9138	6.6659	5.8649	5.7429	4.8661	4.2514	5.9028	5.8861	6.2489	6.0638	6.3863	6.9143	6.3316	6.1887	6.9341	6.025	5.8022	5.8846	5.6589	6.5436	5.3977	6.7135	6.4888	5.6232	5.4045	5.4142	6.5831
iso_05	6.5168	6.5615	6.0221	5.4832	5.6138	5.5075	5.8845	5.1512	5.7806	6.0347	5.5314	5.7772	5.7355	5.5806	5.7475	5.7018	6.1879	5.9096	6.5089	5.9844	5.2489	5.7631	5.3413	5.4745	5.5481	5.4232	6.1285	5.6703	5.3529	4.9856	6.6133	5.8463	5.5698	5.3592	5.7923	6.0698	4.4053	5.7177	5.3967	5.804
iso_06	6.1967	5.9096	5.2719	5.8318	6.322	5.3826	5.3956	5.1867	6.1304	5.9417	5.7916	5.3553	5.8357	5.8518	5.2825	5.753	5.7062	5.9522	5.9262	6.0357	5.6153	5.5891	5.3127	5.3364	5.3046	6.0212	5.6526	5.1073	5.9883	5.6374	5.3233	5.6921	5.2907	6.0209	5.1998	5.8738	5.6757	5.9366	5.484	5.2373
iso_07	5.7358	5.843	6.134	5.011	4.9897	5.1363	5.8864	4.6261	5.0976	4.9497	5.1497	5.3722	5.1609	6.4158	5.7692	6.0236	5.6978	5.8763	5.4185	6.3856	4.7686	5.2264	5.6071	5.3557	5.7985	5.417	5.8336	5.3503	5.1127	5.4059	5.3423	5.4903	5.505	4.8256	5.5865	5.7855	6.2411	4.8233	5.3503	5.8724
iso_08	5.2852	5.2242	6.0606	5.1879	4.7626	4.0606	5.9067	5.5163	5.1466	6.3171	6.5768	5.6445	4.2021	6.0863	6.2311	4.7849	5.2636	5.1535	6.6772	5.3756	4.5713	5.422	5.3364	4.5276	4.4306	5.1682	6.3712	5.5962	5.0122	5.182	6.3628	5.8613	4.5907	5.1816	5.9506	5.5037	4.3022	5.1549	5.5613	4.8202
iso_09	5.1333	5.4994	5.2063	5.0186	5.1006	5.0635	5.1998	5.1495	5.1928	6.0907	5.2933	5.3766	6.0644	5.3197	5.3639	5.7957	5.2419	5.5459	5.69	5.6812	5.4447	5.4116	5.9412	5.1958	5.319	6.0319	4.9446	5.3641	5.6984	4.8137	5.5823	5.3571	5.3226	4.9907	5.1497	5.1645	5.6783	5.4113	4.95	5.8395
iso_10	6.0627	5.6656	6.0514	6.2284	6.6849	5.3352	5.4296	5.6832	5.4698	5.1926	5.8943	5.4298	5.9744	5.5392	5.1519	6.3659	5.8412	6.2283	5.6476	5.7376	5.8441	5.7635	5.4745	5.5215	5.8753	6.0359	5.7497	6.0654	6.0738	5.889	5.6228	5.9847	5.8634	4.9933	5.5558	6.3109	5.6821	6.2409	5.6585	5.8405
Time-course of ADC (×10-4) under medetomidine (0.1→0.3 mg/kg/h)
med 0.1
med_01	5.2714	5.5281	5.7766	5.3026	4.8779	4.9781	6.1906	5.7611	4.8141	4.971	5.5227	5.6684	5.702	5.3008	5.2264	5.8662	5.7231	5.6749	4.7761	5.5457	6.0569	5.1448	5.3326	4.9105	4.9537	5.3413	5.2694	5.2877	6.1517	5.7422	4.9595	5.8011	5.4888	5.583	5.6822	4.9439	5.785	5.5502	5.4439	5.5504
med_02	5.3693	5.3436	5.5788	5.0115	5.0863	5.6521	5.4758	5.1919	5.1949	5.4475	5.7372	5.3635	5.895	5.8668	5.9267	5.129	6.1239	5.7267	5.6069	5.5626	5.9599	5.6949	5.4644	5.7202	5.4453	5.2405	5.8389	4.877	5.7927	5.9874	5.6729	5.1782	5.1937	5.8947	6.2295	4.9236	4.7468	5.8074	5.322	5.1776
med_03	6.9949	4.3909	4.3874	6.1678	5.5191	4.7021	5.5313	5.1045	4.7274	6.0923	5.0614	4.2372	5.2508	6.5805	5.4959	6.1605	4.8298	7.1155	5.2179	5.8307	4.5114	5.4298	4.9841	6.2132	5.6141	5.1801	5.1767	4.5838	7.0678	6.0081	5.0688	4.9607	5.5157	5.4566	5.3128	4.5987	6.1669	5.533	5.8535	5.5824
med_04	5.1497	5.2618	5.5663	5.8873	4.695	5.5588	5.4669	5.6039	6.0213	5.3116	5.6501	5.2093	5.5626	5.5077	6.0277	5.5451	5.7572	5.7673	5.3436	5.9172	5.4659	5.4281	6.0113	5.7796	5.3896	4.9976	6.2136	5.9542	4.8645	5.9414	5.1994	5.6921	5.172	5.1732	5.3582	5.1729	5.6044	5.2533	5.7513	5.2252
med_05	5.3641	5.5149	4.8778	5.3607	5.5716	5.4597	5.0988	4.9474	5.2069	5.8968	5.2197	5.1988	5.9776	5.4694	5.3601	5.1355	5.5472	5.3734	5.1949	5.5363	5.224	5.1767	5.3817	5.1675	5.5963	5.7635	5.1811	5.088	5.5992	5.6713	5.6693	5.1059	5.3418	5.0782	5.433	5.3283	5.428	5.4741	5.1526	5.2064
med_06	5.0392	4.799	4.3047	6.6767	4.6983	3.8133	4.0374	5.773	5.4358	3.9804	5.7121	4.5494	5.4228	5.1683	5.0547	4.2939	5.2297	4.8541	4.1837	4.7051	4.9499	4.4288	4.8224	3.4723	5.1669	5.5873	5.6423	5.1481	5.612	4.7757	5.094	5.9498	6.0604	4.3836	5.7168	5.2269	4.0138	4.5317	5.0548	4.771
med_07	4.8762	4.5277	5.4385	6.0678	5.7383	5.1399	4.7726	5.4324	6.3576	5.3601	4.3671	5.7524	4.9779	5.0849	4.2212	5.3901	5.0978	4.9889	5.518	5.1828	4.7359	5.4412	5.4954	5.7756	5.5223	5.5537	5.1029	5.059	5.496	5.4372	5.3394	4.6306	5.6444	5.0789	4.8965	5.1825	4.69	5.3361	5.8618	5.2523
med_08	5.6017	5.6185	5.5299	5.4705	5.6387	5.3668	5.4629	5.4017	4.803	5.8833	5.4575	5.0861	5.8293	5.4564	5.9939	5.293	5.3682	5.2426	5.6202	5.3206	5.4819	5.4495	5.2762	5.1302	5.1277	5.4107	5.434	5.321	5.2703	5.7781	5.0159	5.1911	5.3136	4.882	5.235	4.9919	5.6952	5.6124	5.1516	5.2973
med 0.3
med_01	6.4144	6.2027	5.3119	6.2838	5.6996	5.5747	5.2942	5.1526	5.0559	4.4728	4.9103	5.009	4.7375	5.525	6.1429	5.5068	6.0262	5.9679	6.0463	6.1711	6.0574	5.978	6.2409	5.6707	5.1871	4.9905	5.3743	5.9807	5.3098	5.4228	6.195	5.0604	5.6686	5.252	5.4851	6.0186	5.0639	5.03	5.2662	5.8079
med_02	5.2747	5.8508	5.7674	5.5611	5.3239	5.9478	5.5961	5.8054	5.4398	6.4953	5.7924	5.8843	6.1594	5.8703	5.9299	6.0536	5.794	5.7939	5.2559	5.6036	5.5864	5.4849	5.76	5.5201	5.6224	5.814	5.5979	6.2081	6.0091	4.7581	6.2658	6.1455	5.4599	5.7463	5.6641	6.0101	5.8147	5.9363	6.0735	5.3742
med_03	4.5997	4.7636	5.6164	5.8693	6.3976	4.9362	5.6114	6.4596	4.5002	5.8793	6.5011	4.8166	5.8309	5.0603	5.6017	5.0261	5.2167	5.1801	5.2293	6.0277	5.9393	5.6561	5.4852	5.2378	5.5581	4.8569	4.439	5.6453	4.8946	4.4978	5.4666	6.0749	5.2916	5.8506	4.9722	5.8322	6.2697	5.8753	6.3865	6.1409
med_04	5.6794	6.0335	5.4072	5.8826	6.0867	6.7436	5.9149	5.7351	6.2108	5.6483	5.3608	5.762	5.7794	6.0811	5.7475	5.7906	5.696	5.2923	6.0931	5.687	5.17	5.8953	5.3859	6.1741	5.5826	6.3094	5.5279	5.7481	5.6793	6.1819	5.7744	5.866	5.8078	6.1262	5.4623	6.3403	5.9598	6.223	5.7555	5.8438
med_05	5.0706	5.6303	6.305	5.6297	5.557	5.2807	5.1759	5.9638	4.9997	5.2357	5.3411	5.4103	5.4097	5.3555	5.4169	5.499	5.3625	4.8809	5.3089	5.3814	5.5663	5.6411	5.33	5.9824	5.237	4.461	5.8041	5.5853	5.257	5.3027	5.5051	5.5725	5.6775	5.5305	6.0433	5.7767	5.7273	5.5597	5.8455	5.0965
med_06	6.1605	5.7734	4.2867	5.1121	6.5453	6.0508	4.4747	5.6696	6.2668	6.1023	5.7187	6.0566	5.1432	5.173	4.4111	6.4994	5.6552	5.1831	4.3629	6.7538	3.6974	6.9592	5.2068	4.3636	7.3087	5.7023	5.1367	6.295	5.7863	3.6202	5.6171	6.0332	6.2901	5.8838	4.9976	5.0965	5.1294	5.5643	5.0649	5.4731
med_07	4.5738	5.6763	5.531	5.0201	5.2405	5.1993	5.2937	5.3739	5.6096	5.459	4.9635	5.8278	5.4274	5.1271	5.3508	5.3158	5.2822	5.5787	5.6725	6.0901	5.2032	5.5065	6.2183	5.4431	5.8747	5.5538	6.0922	5.0519	5.7197	5.4505	5.5506	5.1571	5.0207	5.6014	5.9662	4.6876	5.4069	4.997	5.315	4.9634
med_08	5.7012	5.3581	5.6	5.2998	5.9271	5.5668	5.4842	5.4143	5.0121	5.6268	5.0483	5.6658	5.3593	5.304	5.2033	5.1299	5.5865	5.389	5.4193	5.2687	5.4906	5.8185	5.5508	5.8102	4.8527	5.948	5.5147	4.8926	5.85	5.0146	5.5869	5.1528	5.0169	5.344	5.4799	5.5898	5.4682	5.3233	4.925	5.2739

## Sheet: HT
HT for S1 S2 Table
Time-course of ADC (×10-4) under isoflurane (1.5%→2.0%→2.5%)
Time (s)	15	30	45	60	75	90	105	120	135	150	165	180	195	210	225	240	255	270	285	300	315	330	345	360	375	390	405	420	435	450	465	480	495	510	525	540	555	570	585	600
iso 1.5
iso_01	6.2182	6.5349	6.1569	6.016	6.4914	6.7352	6.8734	5.8456	6.6002	6.0596	6.5146	5.6071	5.6063	6.4862	5.7916	6.4118	6.0431	5.7964	6.2411	6.3921	7.1294	5.9082	6.0974	5.9634	6.8173	6.9841	6.7612	6.1153	7.0277	6.1313	5.9833	6.0434	5.9734	6.3436	6.3748	6.6186	6.6305	6.4276	6.7106	6.2687
iso_02	5.8137	6.5351	6.8043	6.2826	5.8131	5.7542	6.2253	5.6615	6.084	6.2062	6.38	5.9292	6.2123	7.2546	5.2814	5.8877	5.1192	6.1709	5.9358	6.0206	6.0012	5.7161	6.4371	6.3639	6.1994	6.864	5.9274	5.9316	5.4337	6.7568	6.406	6.7757	6.013	6.2047	5.6555	5.7623	6.4654	6.8946	6.261	5.8053
iso_03	5.8269	5.8841	5.5554	6.6786	6.1077	6.2563	6.0967	5.9659	6.1957	6.1205	6.2387	5.4344	6.8327	6.0715	5.773	4.7881	6.2491	6.4086	6.1667	6.0113	6.2187	6.0203	5.9748	6.0432	6.1341	6.5651	5.8239	6.4522	6.7866	5.9784	6.4605	6.2469	6.0748	6.3564	5.9746	6.1513	5.8772	6.2845	6.2262	6.3173
iso_04	6.4642	6.2418	5.9177	5.669	5.8857	6.1821	6.2222	6.3732	5.8438	6.4796	6.7889	6.4229	6.0996	5.8254	5.9708	6.0964	6.0815	6.1405	6.2924	6.6172	5.913	6.3217	6.3889	6.4257	6.32	6.6434	6.1616	5.874	6.5595	5.7682	6.1877	6.0929	6.2234	6.6046	5.9946	6.5041	6.3631	6.3639	6.0872	5.4246
iso_05	5.786	6.0576	6.2117	5.9672	6.5944	5.7951	5.9524	6.4683	6.6422	5.7205	6.5465	6.0448	5.9307	6.1091	6.1142	5.9742	6.023	6.1008	5.723	5.7256	5.8812	5.9585	5.7981	6.752	6.4164	5.8226	5.8686	6.3555	6.6046	6.1895	6.2299	5.9736	5.9463	5.9495	6.3908	5.9945	6.2186	5.9469	5.8162	6.1614
iso_06	6.4049	6.361	6.1464	6.2452	6.0953	6.2133	6.4916	5.3849	6.2024	6.3949	6.6077	6.059	6.0279	6.3933	6.0929	6.087	6.6027	7.1431	5.7109	6.1791	5.9684	6.6016	6.1049	6.3937	6.2494	6.1526	5.9774	6.3077	6.479	6.8161	6.4956	6.0771	6.9635	6.294	6.3325	7.1971	6.9183	6.3797	6.0776	6.2775
iso_07	7.1479	7.0462	7.0154	5.7794	6.7959	6.1983	6.8945	7.3093	6.0736	6.2726	6.6022	6.5664	6.1591	6.5588	6.8101	6.538	6.4649	6.0575	6.0674	6.0162	5.9735	5.525	5.6361	6.2128	5.7295	6.3592	6.5822	6.5424	6.4164	6.1773	5.7823	5.6856	5.8318	6.5788	6.388	5.7124	5.6959	6.8051	6.2557	6.7322
iso_08	6.0951	5.7421	6.3105	6.9387	6.1543	6.0951	5.4346	6.0793	6.0418	5.8451	5.8542	5.9103	6.7295	6.1773	5.8645	5.7447	5.9027	5.6345	6.3762	6.4863	6.5086	6.2217	5.4616	5.7865	6.1597	6.1679	6.0066	6.4381	6.7399	6.3002	5.6605	6.1799	6.3512	5.7202	6.6815	6.2235	6.3365	5.5968	6.4198	6.6128
iso_09	5.9519	5.799	5.2138	6.0903	5.598	6.1135	5.9683	5.6796	6.0923	5.8131	6.3192	6.3142	5.63	6.1654	5.8431	5.7216	6.3064	5.7787	6.4044	6.0025	6.2856	5.5758	6.3832	5.9537	6.5254	5.7361	5.6849	6.167	6.1998	5.5889	5.5887	6.2509	5.6769	6.4915	6.1246	5.5075	5.8362	5.5157	6.202	6.4471
iso_10	5.8174	5.4381	6.072	6.358	5.8543	6.0955	6.0126	6.8295	5.7983	6.0518	6.2872	6.1434	5.9913	6.0098	6.111	5.76	6.2675	6.3411	6.1945	6.0135	6.1227	6.2591	6.3933	5.9354	6.1645	6.1043	6.2886	6.1983	5.7532	6.2561	5.498	5.5343	6.0574	6.1961	5.5615	5.8345	5.7053	5.5831	6.2411	5.8976
iso 2.0
iso_01	5.9943	6.2806	6.2249	6.2581	6.5394	6.4169	6.2154	6.1369	5.7336	6.4893	6.1994	6.4736	6.505	6.5228	6.5387	6.1593	6.7248	6.9302	6.5106	6.7163	6.701	6.9486	5.9686	5.6828	6.4073	6.2123	6.8274	6.9937	6.4903	6.3662	6.6748	5.5341	5.7632	6.4366	6.2585	6.1637	7.1106	5.7551	6.2138	6.6309
iso_02	6.6948	6.0639	5.6141	5.9	6.4339	6.2261	6.2526	6.7199	6.5365	5.9593	6.0959	6.1853	6.1591	6.2241	5.5598	5.922	6.6948	6.3325	6.028	6.5363	6.6566	5.8865	7.0493	6.6357	6.2868	6.3355	6.3918	6.3696	6.2238	6.3017	7.1453	6.6891	5.8307	6.3439	5.6531	6.0878	5.8753	6.2461	6.0842	5.792
iso_03	5.4556	5.7061	6.0771	6.4495	5.9527	5.3211	6.1795	6.379	6.1148	6.6982	5.822	5.8682	6.2867	5.7422	6.3546	6.0708	5.6544	6.6485	6.8555	5.7336	6.6757	6.2416	5.9818	6.23	6.6535	7.8621	5.9985	6.1001	6.6765	5.9556	5.6064	5.8514	5.3729	6.1428	6.2043	5.605	5.8906	5.934	6.6395	6.4374
iso_04	6.8824	6.5679	5.8558	6.0484	6.7002	6.127	6.1931	6.2213	6.6524	5.6653	6.5098	6.4385	6.4187	6.0167	6.3127	6.3211	5.7667	6.077	6.1632	5.9346	5.599	6.6507	6.4897	6.7461	6.0542	5.8634	6.6301	6.4049	5.8438	6.1973	6.2248	6.4902	5.8383	6.182	6.3706	6.5729	6.0125	5.7489	6.3923	6.3238
iso_05	6.1619	6.0307	6.4699	6.5162	5.8001	6.3353	5.8693	6.445	6.1092	6.136	5.7911	6.5017	6.2346	5.477	6.5164	6.0506	5.9512	6.2444	6.2669	6.5798	5.8571	6.822	6.6297	6.6515	6.8124	6.0057	6.4864	6.2127	6.3619	6.4452	6.3792	6.0338	6.021	6.2275	6.0471	6.2114	6.2305	6.1585	6.5935	5.7606
iso_06	6.3406	6.694	6.5615	7.0725	6.5446	6.9445	6.69	5.9559	6.0703	6.1505	6.1912	5.8441	6.3827	5.7877	7.0384	6.7499	6.1433	5.8968	7.0517	6.5863	5.9265	6.3194	5.9314	6.5175	6.4195	6.1085	6.4537	6.5044	6.6442	6.0993	6.3642	6.3599	6.5442	6.8126	6.7324	6.7727	6.5518	6.1738	6.8091	6.8372
iso_07	7.1455	6.54	5.7583	5.8465	6.187	6.2331	5.9164	6.6208	6.6325	6.1717	6.4499	6.5889	5.9671	5.671	6.2876	6.6287	6.1685	6.0188	6.8975	5.9536	6.8224	6.6925	6.0047	6.069	6.6461	6.4113	6.4242	6.3018	6.2699	6.5528	6.2587	5.9264	6.3285	7.0234	5.7436	6.5068	5.7535	6.287	6.1984	6.5076
iso_08	6.3979	6.0973	6.1381	6.4637	6.6672	5.8272	6.0794	6.2108	5.9403	6.7109	5.755	6.7358	5.4532	6.0807	6.3027	6.3162	5.9829	6.0124	5.9713	6.6443	5.7059	6.041	6.0641	6.4932	5.9093	6.0407	6.118	6.6184	6.1494	6.6725	6.587	6.5987	6.287	5.8094	6.6893	5.8508	6.4179	6.1374	6.5322	6.2292
iso_09	6.7412	6.0094	5.5557	6.3185	6.5014	6.1197	6.2345	6.6709	5.3814	5.8074	6.2286	6.1992	6.2491	6.0685	5.9228	6.7242	6.095	5.5809	6.6479	6.4577	6.4974	5.8174	6.2484	6.748	6.3348	5.6169	5.9868	6.7044	5.6914	6.1571	6.0905	6.1885	6.0026	6.1065	5.9726	6.1703	6.4591	6.2583	5.6328	6.191
iso_10	6.5192	6.2922	6.2555	6.5074	6.524	6.2105	6.133	6.1322	5.9338	6.0338	6.1459	5.6805	6.0389	6.3767	6.0196	6.0217	6.2083	6.4501	6.066	6.0672	6.1375	6.1295	5.5655	5.716	6.1369	5.9255	5.6468	6.3123	5.474	6.0749	5.9876	5.5814	6.3325	6.2138	5.7728	5.8305	6.4483	5.8868	5.7659	6.1052
iso 2.5
iso_01	6.8389	6.4369	7.253	6.6727	5.725	6.8771	5.7598	6.8541	6.2079	6.75	7.0214	6.5002	6.9609	6.6231	6.3193	6.4098	6.5392	6.2263	6.0363	5.8069	6.1535	6.2084	6.9591	6.4804	6.0266	6.0099	6.8653	6.8559	6.5404	6.4335	6.3647	6.8485	6.6109	7.1304	5.5854	5.5287	6.2213	6.6979	6.5485	5.8831
iso_02	6.7811	5.9533	6.1482	6.0685	6.2799	6.4212	5.9965	6.6758	6.015	6.4375	6.0175	7.0499	6.6637	5.5256	6.2726	6.7462	5.8009	6.2769	6.423	6.5728	5.9976	6.1322	6.1201	7.0674	5.967	6.6527	6.8293	6.5299	6.6762	6.1547	6.5616	6.5733	6.9635	6.0046	6.5496	5.9939	6.3798	6.5299	6.0544	6.0515
iso_03	6.4748	6.6754	7.0097	6.1232	6.1261	6.2839	4.8954	6.1241	6.9507	6.051	6.6308	6.1381	5.7094	5.8019	5.6227	5.6834	6.9924	5.7319	6.0422	6.3814	6.8119	6.649	7.0727	6.3832	5.9695	6.6737	6.8329	6.9646	5.4369	7.2346	6.5612	5.3939	5.4625	6.748	6.3858	5.937	6.6164	6.1644	6.0885	6.1137
iso_04	6.7797	6.6459	6.2807	6.6796	5.8514	6.3348	6.6276	6.426	6.4092	6.9189	6.5002	6.2208	6.3037	6.0787	6.8432	6.3013	5.9556	6.518	6.2414	6.2263	6.4526	6.7265	5.9788	6.3241	6.11	6.0632	7.4136	6.1113	6.0311	6.4117	6.074	6.4092	6.2225	5.8799	5.9741	6.0749	6.5875	5.8037	6.0577	6.3588
iso_05	6.1278	6.2519	6.5037	5.9341	6.1351	6.2966	6.3327	6.6157	6.0843	5.9039	5.9933	6.5153	6.0979	6.7419	7.1459	6.1471	6.9348	6.3914	6.6226	6.5558	6.8367	6.7693	6.4092	6.8526	6.283	6.4315	6.6347	6.2004	6.4153	6.379	6.4465	6.2593	5.8204	6.3287	6.7947	5.9046	6.6148	6.573	6.0056	6.0289
iso_06	6.3848	6.4187	6.644	6.7455	6.6934	7.0138	6.791	6.3256	6.5279	7.1888	6.3495	6.2736	6.4761	6.1836	6.5865	6.1852	6.6064	6.371	5.9561	6.9921	6.4181	6.1083	6.2058	6.4443	7.0096	7.1313	6.3584	5.7695	7.3001	7.046	5.9659	6.8114	6.503	6.3788	6.5336	6.4514	5.8436	6.0664	6.7627	6.1918
iso_07	6.1221	6.3604	6.5234	6.2738	6.3298	6.1292	6.8516	6.2702	6.4384	5.691	6.5319	6.568	6.7421	7.0263	6.7014	6.1762	5.8611	6.7067	5.8883	6.3414	6.1667	6.381	6.6441	6.6386	6.6324	6.5763	6.984	6.8565	6.3119	6.7357	6.5336	6.9603	6.5784	6.6089	5.8799	6.4407	6.3302	6.5369	6.4739	6.2239
iso_08	6.2774	6.1196	6.7645	6.337	6.2836	5.9907	6.1072	6.1563	5.9438	6.3154	6.1204	6.1376	6.5307	5.9237	6.4382	5.9945	6.1671	6.4764	6.099	5.7621	6.6554	5.9888	5.7927	6.3982	6.0079	6.0103	6.2441	5.8828	6.4955	6.2601	5.8118	6.1003	6.1013	6.2376	5.9026	5.8659	6.6175	6.1079	5.6954	6.6753
iso_09	5.9004	5.8383	5.9496	6.1855	6.415	5.849	6.2385	6.3526	6.659	6.5676	6.7044	6.4324	6.3478	6.3162	6.5567	6.4691	5.8119	5.9351	5.9148	6.0562	6.0828	6.1512	6.6185	6.1802	7.0265	6.0245	6.0317	6.7043	6.1473	5.8135	5.8823	6.385	6.111	6.5353	6.9897	6.1756	6.3237	6.24	6.4849	6.5706
iso_10	6.9564	6.7141	5.7903	5.7458	5.9963	5.9676	6.1479	6.1875	6.1808	5.7924	6.2075	6.0064	5.6329	6.0398	5.7144	5.8356	6.2723	5.8547	6.1053	5.9999	6.1297	6.1818	6.1788	5.9109	5.9412	6.5139	5.6365	5.8426	5.8271	6.2385	6.3231	6.5637	5.8021	5.9261	5.6538	6.2977	6.8452	6.2805	6.0505	5.8864
Time-course of ADC (×10-4) under medetomidine (0.1→0.3 mg/kg/h)
med 0.1
med_01	5.9036	6.2055	5.8355	5.8531	5.9166	5.7933	6.1384	5.9166	6.4059	6.0317	5.9416	5.3373	5.9723	5.6744	5.4914	6.3055	6.1169	6.0218	5.6286	5.6096	5.9534	6.3372	5.7287	5.9221	6.5706	5.6666	5.6058	5.9812	5.5731	5.9756	6.4222	6.3689	6.0198	6.0206	6.1566	6.0692	6.0766	5.8719	5.3963	5.7046
med_02	6.1106	5.9261	6.2905	5.6358	6.2498	6.2251	6.1882	6.5479	6.1966	6.3594	6.5616	6.3439	5.8303	6.3594	5.5995	6.0736	6.0936	5.7236	6.0062	6.2958	6.0687	6.3105	6.2682	6.0226	6.0244	6.2304	6.2788	6.1885	5.7978	5.8817	6.0622	5.9723	6.5851	5.8268	5.5515	6.4283	5.7965	6.1841	5.7696	6.0428
med_03	6.0325	5.819	5.9794	6.0861	5.8997	5.7591	6.2081	6.4319	5.8822	5.9844	5.7535	6.591	6.0481	6.1296	5.8451	5.855	5.5425	5.5744	5.8597	5.6303	5.8652	6.0447	6.204	5.6092	5.7155	5.8007	5.6639	6.2441	5.6564	6.5038	5.9804	6.041	6.4129	6.1471	5.7531	6.1635	5.9331	6.1108	5.6177	5.8445
med_04	5.669	6.1498	6.2888	5.9467	6.143	6.0623	6.0556	5.4154	5.9001	6.1914	6.0415	5.7332	5.9983	5.8845	6.325	5.6255	6.2911	6.6313	6.0142	6.1203	5.7952	5.8566	5.4668	6.1205	6.6231	5.8551	5.7905	5.6902	6.0263	6.0372	5.9876	5.7527	6.3858	5.3036	5.7129	6.028	6.3713	5.945	6.0716	5.8435
med_05	5.9215	6.3637	6.4916	6.0725	6.1142	6.0004	6.2723	5.8581	6.4843	5.8846	6.8552	6.2403	6.1059	5.7038	6.3619	6.3074	5.8162	6.5497	6.0362	6.4274	5.9069	5.9674	6.0803	6.5435	5.9293	6.4238	6.0093	6.1797	6.8209	6.334	6.2483	6.0565	6.0089	6.0095	6.0471	6.0872	6.0409	6.2417	5.9503	5.7536
med_06	6.7538	6.5458	6.0527	6.0232	6.1469	6.2435	6.4239	5.8896	5.9845	6.0159	5.9646	6.1056	6.3546	6.1604	5.9662	5.7068	5.8459	6.0768	6.208	6.146	6.2719	5.5267	6.2542	5.4786	5.8632	6.3153	6.4663	5.3297	5.6034	5.6226	5.7868	6.1186	5.5925	5.7549	6.6177	6.1082	6.02	6.4095	6.0711	6.4527
med_07	6.2886	6.2743	5.4856	5.7792	6.2402	5.6375	6.4626	6.0053	6.328	5.697	5.841	6.4611	5.9311	6.2318	5.9507	5.7439	6.5019	6.1299	6.0616	5.6557	5.7912	6.1362	5.2234	5.6672	5.7891	5.8461	5.1165	6.1956	6.2039	5.9974	6.6508	5.8386	6.0395	6.1335	6.2136	6.405	6.2225	5.9039	6.1503	5.6815
med_08	6.072	6.0039	5.8822	6.3986	5.6308	5.523	5.6542	5.8061	5.6366	5.3722	5.1204	6.1945	5.48	5.8561	5.7986	6.0067	6.2401	6.4618	5.8075	5.5072	5.885	5.9244	6.5159	6.3417	5.8959	5.9035	5.8076	5.8045	5.8499	6.3164	6.5506	5.5226	5.5853	5.6184	6.1369	4.8871	6.0763	6.4127	6.2336	5.7733
med 0.3
med_01	5.3849	5.4821	5.5617	5.6921	5.7164	6.0241	5.9143	6.0832	6.2674	5.3646	6.0929	6.1827	5.9828	6.0431	6.7028	5.7985	6.4298	5.738	6.1799	6.8098	6.2444	6.0467	5.792	6.3366	5.8703	5.8535	5.8846	6.2135	5.7699	5.8888	5.8166	6.2035	5.1578	5.812	6.2014	6.087	5.6656	6.0078	6.1079	5.8667
med_02	6.5531	6.3401	6.315	6.0216	6.6331	6.6483	6.311	6.6471	7.3074	7.2517	6.4307	6.5849	5.9466	6.5765	5.8926	6.6371	5.6953	5.7809	6.3546	6.389	6.2563	6.5841	5.9975	6.4207	6.1624	7.4893	6.1371	7.5647	8.3128	6.2775	5.9985	5.843	7.1897	6.3926	6.4041	6.6321	6.2382	6.4357	6.0071	7.2729
med_03	5.5864	5.5973	5.6415	5.3845	5.6876	5.8517	6.5579	6.0499	5.6343	6.5712	5.7512	5.4777	6.2116	6.3508	5.7768	5.9485	6.3314	6.7243	6.2438	5.8568	6.1663	5.9857	5.9716	6.0333	6.143	5.7915	5.4935	6.4533	6.4423	6.3865	5.8168	5.8792	6.271	6.2416	6.2046	6.0936	5.9833	6.5159	6.3279	5.4055
med_04	5.6213	6.044	6.5346	5.7335	5.7166	6.3747	6.916	6.792	5.7311	5.9477	6.5405	6.5123	5.965	6.3372	5.9671	6.3285	6.3399	5.9359	6.5058	6.7265	6.6952	5.7854	6.3168	6.1904	6.0478	6.5264	5.9913	6.2552	5.9976	6.3671	6.4869	5.7066	5.7518	6.84	6.186	6.1649	6.3578	6.4136	6.1747	6.0265
med_05	6.4618	6.1432	5.3463	5.8248	6.798	6.474	6.3029	6.1868	6.5437	6.2779	5.7452	6.3066	6.6555	5.6037	6.1409	6.3557	5.7108	6.3503	6.101	6.1747	6.9719	6.304	6.1641	6.5583	6.3718	6.4904	5.9219	6.1955	6.2647	6.2228	5.6617	6.1136	6.2972	6.6989	6.4931	6.5086	6.4277	6.0589	6.5417	6.3486
med_06	6.3743	6.2252	6.192	6.0254	5.8791	6.2197	6.281	6.1298	6.6705	6.5239	6.3263	6.0594	6.0094	5.8827	6.0286	5.5596	6.1838	5.7982	6.1739	6.6105	6.0424	6.2804	5.8223	6.0706	5.6968	6.0563	6.3539	6.394	5.9251	6.3957	5.9855	5.4455	6.0935	5.6516	6.0225	6.6374	5.4703	5.8462	6.2277	5.9687
med_07	6.3681	6.4097	6.6445	6.1728	6.2108	6.1806	6.0761	5.8772	6.1119	5.3856	5.9907	6.4889	6.7284	6.143	6.1276	6.063	6.4105	6.3555	6.359	6.7243	6.011	5.8394	5.729	6.378	6.06	6.9983	6.2148	6.4666	6.2439	5.953	6.8717	6.241	6.2368	6.6071	6.9306	6.7318	6.1569	6.823	5.9232	5.8848
med_08	6.053	6.0189	6.1087	6.0971	5.9293	6.2144	6.3901	5.4154	5.7839	5.9568	5.8409	6.2411	5.996	5.5036	6.3704	5.926	6.124	6.2432	6.0307	5.7417	6.4566	5.8795	6.4505	6.3121	5.6271	5.9851	5.9465	6.6161	6.129	5.875	5.7571	5.8183	5.8542	5.6893	5.8957	6.242	5.7305	6.0421	5.6237	5.8098

## Sheet: Tha
Tha for S1 S2 Table
Time-course of ADC (×10-4) under isoflurane (1.5%→2.0%→2.5%)
Time (s)	15	30	45	60	75	90	105	120	135	150	165	180	195	210	225	240	255	270	285	300	315	330	345	360	375	390	405	420	435	450	465	480	495	510	525	540	555	570	585	600
iso 1.5
iso_01	6.95	6.1852	5.4933	5.7804	6.3587	6.391	6.5133	6.2678	6.1352	6.5568	6.1607	6.1333	6.7692	6.4124	6.1179	6.7189	5.9467	6.5133	6.0574	6.1867	6.5376	6.2217	5.7556	6.0256	6.1886	6.5284	6.111	5.9732	6.5931	6.3761	6.2496	6.3233	6.1368	6.5208	5.9271	6.8826	6.2084	6.5055	5.9628	6.5259
iso_02	6.1232	5.8286	6.5175	5.7892	6.015	6.0421	6.2392	5.6149	6.0206	6.4341	6.6053	6.0097	6.0859	7.0616	6.201	5.8415	5.3668	5.645	5.146	6.1493	6.2208	5.5444	7.4182	6.0551	5.7032	6.6625	5.2053	6.1853	5.9612	5.7524	6.1276	6.1358	6.6043	6.3553	6.2584	5.4151	5.4572	6.4335	5.8606	5.8212
iso_03	6.2736	5.5554	5.669	6.036	6.0167	5.4944	5.359	6.322	6.1511	6.1079	5.6561	6.5414	5.9505	5.7891	5.6874	6.2808	5.1742	6.044	6.2157	5.6899	6.3907	6.3751	6.1699	5.5373	6.314	6.9244	5.4877	6.0679	5.9946	6.4849	5.7702	6.2519	5.5916	6.1519	6.296	6.3546	6.402	5.6756	5.7425	6.3095
iso_04	5.8634	5.5195	5.7572	6.151	6.1254	6.19	6.4175	6.3713	5.8486	5.8821	5.6822	5.9303	6.4212	5.6796	5.9943	6.0773	5.7125	6.6476	5.773	6.1561	6.0481	6.2962	6.3538	5.8695	6.3462	5.9419	5.8766	6.0053	5.4083	6.311	6.1375	6.7192	5.3429	5.5926	6.0938	6.2869	6.284	6.3127	5.7053	5.6168
iso_05	5.5298	5.7194	5.6106	6.0731	6.0201	5.6488	6.5881	5.9001	5.9221	5.8392	5.8238	5.6939	6.5482	6.0633	6.2237	6.4493	6.2578	5.9424	5.4558	5.8847	6.1033	5.755	5.7983	5.8063	5.798	5.6091	6.237	6.333	6.0886	6.4025	6.0696	6.6621	6.2216	6.3109	5.6764	5.9782	5.662	6.1124	5.9589	6.163
iso_06	5.7558	6.1225	5.6183	5.9536	5.8529	5.9043	6.0142	6.7151	6.2059	6.3878	6.0789	5.8329	6.2363	5.907	6.2425	5.22	5.6125	6.1883	5.6848	6.406	6.2443	6.3583	6.4681	6.3705	6.194	6.3076	6.5452	5.9725	5.4546	5.9071	5.9794	6.5876	5.8775	6.3116	6.3736	6.2802	6.2651	6.2211	6.4577	6.0373
iso_07	5.8345	5.4503	5.6662	6.2629	6.26	5.9803	6.8164	6.3231	6.2471	6.1129	6.1128	5.4509	6.0652	5.5605	5.3269	5.961	5.8439	5.5564	5.9364	6.6918	5.9118	5.7783	6.1984	5.8532	5.4487	6.2645	5.593	6.2511	5.7673	5.4053	6.0171	5.9034	5.8868	5.7813	5.4499	6.5602	5.8711	6.191	6.1987	6.4274
iso_08	6.0751	5.5053	6.0723	6.1723	5.0986	6.1517	5.2726	5.5888	5.2866	5.4153	5.5962	4.7711	5.3184	5.1319	5.6429	5.0171	5.1233	5.4107	5.8039	5.6478	5.7285	5.5206	5.5419	5.3455	5.1252	4.9896	5.4112	5.7953	5.2926	5.8669	5.4647	5.7215	5.6185	4.8337	5.6475	6.0179	5.4377	5.5655	6.2096	6.2253
iso_09	6.0633	6.1665	5.8267	5.7821	6.6666	5.7894	5.5306	5.6255	5.5132	5.4868	5.3112	6.0955	5.7711	5.5939	6.1294	5.3868	6.131	5.738	5.8828	5.9345	6.4482	5.6909	6.1231	5.4652	5.4025	5.8178	6.5314	5.8493	5.3503	5.2735	6.1865	5.7607	5.7006	5.8378	6.6523	5.6689	5.4919	6.5485	5.4463	6.2367
iso_10	5.6984	5.426	5.7989	6.1422	5.9104	5.8699	5.4061	5.6427	5.3447	5.364	5.7023	5.662	5.5685	5.8583	5.5292	5.7587	5.5505	6.0351	6.1103	5.3841	5.9351	6.2569	5.5343	5.5367	5.6403	6.2011	5.9658	5.9094	5.2371	5.1438	6.3104	6.0105	5.3763	5.5768	5.5688	5.561	5.4138	5.5468	5.5384	5.8053
iso 2.0
iso_01	5.9306	6.2287	6.9243	6.3121	6.056	6.4738	6.2937	6.4088	6.1149	6.0426	5.7252	6.3812	6.3188	5.8379	5.9931	6.6689	6.6704	6.1946	5.9072	6.5654	6.4961	6.396	5.9232	6.2688	6.0117	6.5115	5.8631	6.5534	6.2053	6.1003	6.2315	6.1398	6.1345	6.6618	6.069	5.9898	6.3907	6.046	5.9307	6.9924
iso_02	7.1142	6.1171	5.9797	5.4097	6.2549	6.0244	5.6541	6.0612	6.6669	5.7109	5.6219	6.6581	6.1167	5.9354	6.5953	5.9777	5.608	6.5515	6.3961	5.9241	6.388	5.813	6.1173	6.8288	6.3108	6.2373	5.7278	6.6495	6.1608	6.8263	6.0939	6.4415	6.173	6.1331	5.7964	6.0572	6.2149	6.3265	6.3237	6.9053
iso_03	5.841	5.6276	6.0499	6.7345	5.5582	5.9624	5.5385	5.5077	6.032	6.6804	6.1693	6.2309	6.7372	6.3984	6.414	5.7371	6.123	6.0399	5.8197	5.9762	5.9942	6.0118	6.0361	5.5376	5.8175	6.5085	6.012	5.9955	5.5033	5.8599	6.0463	5.6816	5.5225	5.589	6.8848	6.2757	5.7945	5.8237	5.7882	6.316
iso_04	6.7522	6.3085	5.9417	6.2163	6.7377	5.7831	6.0573	6.307	5.7317	6.8829	5.8428	6.0177	6.2289	6.1705	6.0685	6.5227	5.8809	6.4879	6.0075	6.1444	6.238	5.9855	5.8806	5.9987	6.0927	5.9289	5.7066	5.922	6.3915	6.7555	6.1706	5.7689	6.2688	6.2982	5.9412	5.8121	6.668	6.5225	6.0056	6.0195
iso_05	5.9934	5.7887	6.0882	6.2321	5.7953	6.5781	5.8674	6.1794	6.0238	6.2157	5.7029	5.5949	5.9444	5.894	6.6762	6.0438	6.0154	5.8768	6.2305	6.1207	5.774	6.1585	6.1569	6.4714	6.039	6.3381	6.1197	6.3139	6.2221	6.193	5.8658	6.2893	6.4483	5.3611	6.1142	6.3618	6.0367	6.0372	6.3604	5.9333
iso_06	5.8889	6.0511	6.3619	6.1235	6.7176	5.8784	6.0111	6.6596	5.9244	6.5288	6.0981	6.0872	5.8607	6.7401	5.874	6.8927	5.9485	6.1187	6.3044	6.1586	6.9469	6.0923	5.9329	6.3017	6.3127	6.0051	5.9168	5.9016	6.8248	6.0559	6.7983	6.2418	6.0172	6.3497	5.7637	6.2117	6.0439	6.2421	6.2046	6.0635
iso_07	6.349	6.1604	5.2457	5.6836	5.7479	5.9696	5.7441	4.9656	6.0787	5.8329	6.3213	5.9007	5.9699	6.0042	6.3597	6.5105	5.43	6.0054	6.2838	6.494	6.1658	5.3981	6.3938	5.9349	6.5475	5.5883	6.3305	5.9784	5.9919	6.6303	6.4824	5.8598	6.1741	5.991	5.4611	5.6537	6.1846	6.051	5.6622	6.8149
iso_08	5.4433	5.1841	5.8552	5.1385	5.9653	5.7323	5.4339	6.2568	5.8694	5.8488	5.5361	5.3737	5.7925	5.7873	5.7379	5.9261	6.1517	6.239	6.0294	5.886	5.2827	5.5553	5.523	6.0609	5.8339	5.7556	5.9395	5.9818	6.1936	6.062	5.6217	5.567	5.9165	5.916	6.0262	5.9533	6.0929	5.2437	5.719	6.4064
iso_09	5.9231	6.2367	6.3519	6.3062	6.1015	6.2732	6.896	6.3358	5.7993	6.6321	5.9459	6.1868	5.5717	5.9584	6.3581	5.932	6.3409	5.6076	6.4055	5.7644	6.3236	5.8922	5.4002	6.1555	5.886	6.2421	6.0575	6.3814	6.2708	5.7172	5.902	5.7972	6.3755	5.9035	5.9986	6.348	6.0561	5.9051	5.6843	6.4004
iso_10	5.833	5.8262	5.8493	5.7522	5.6102	5.6055	6.2529	6.0327	5.5437	6.3066	6.229	6.4247	5.792	5.7656	6.1606	5.226	5.595	5.736	6.3792	5.7007	5.8835	5.7375	6.0046	6.3564	5.2353	5.6413	5.9467	5.8337	5.4333	5.8234	5.9453	6.0725	6.115	5.8049	5.9631	5.847	5.8068	6.1206	5.7557	5.9565
iso 2.5
iso_01	5.913	6.5569	6.3304	6.749	5.9619	6.4702	6.4558	6.239	5.8567	6.2037	6.8326	6.593	6.5961	5.9254	6.4586	5.9339	5.6775	6.6939	5.6419	6.8891	6.3467	6.5772	6.5852	5.9885	6.6331	5.9946	5.4974	6.0894	6.2113	5.774	6.2744	5.0348	5.7113	6.218	6.363	5.9663	6.5472	5.9709	6.1072	6.4022
iso_02	5.7788	5.8545	5.6487	5.9786	5.9604	5.4902	6.3618	6.4575	6.5191	5.7133	6.1774	6.1439	6.4795	5.5826	6.3309	6.4852	6.3823	5.744	6.3958	5.9615	5.5589	6.1081	6.2463	6.2576	7.0753	6.1292	6.3218	6.4063	6.9507	5.8794	6.1747	6.2815	5.8034	5.6897	6.5415	5.9537	5.6009	6.4979	6.4111	6.4677
iso_03	5.8323	6.4291	6.454	6.3732	5.8573	6.5182	6.4255	6.5371	6.5626	6.7781	6.6712	6.2422	6.7008	6.2802	6.033	6.3197	6.8539	5.7579	5.9898	6.5709	6.4087	6.7755	6.6844	6.299	6.2856	5.5858	5.7458	6.6122	5.5186	6.1169	6.8432	6.3306	6.1424	6.2831	6.2659	6.1624	6.295	5.7965	6.0008	6.3365
iso_04	6.6406	6.3462	5.9466	6.0263	5.7568	6.2697	6.1101	6.2254	6.2106	5.9297	6.359	6.0749	6.0774	5.744	6.5964	6.1246	5.7557	6.846	6.2652	6.4224	6.214	6.3881	6.2051	6.1481	6.3256	6.9601	6.8859	6.2259	6.3656	6.1587	6.3393	6.3042	5.8455	6.2372	6.4786	6.0459	6.3988	6.3932	5.316	6.6679
iso_05	5.8618	6.0555	5.9507	5.9262	6.2817	6.1535	6.3531	5.8724	6.6075	5.6424	6.503	6.3311	5.9644	5.8779	6.5386	6.2684	6.4139	6.6937	6.2805	6.097	5.8193	6.0087	6.6296	6.3859	6.7085	5.716	5.7986	6.3105	5.9831	6.4128	6.3964	6.2189	6.3552	5.6504	6.027	6.1841	5.872	5.9051	6.426	6.5952
iso_06	5.7316	6.0741	6.1773	6.1933	6.5197	6.9547	6.8933	6.2906	6.7904	5.6237	6.0107	6.2587	6.1215	6.5545	6.3492	6.0663	6.8247	5.8232	5.997	6.5281	5.9165	5.8746	6.0518	6.2067	6.1666	6.5465	6.3658	5.997	5.8298	6.0468	6.3966	6.4703	6.0011	6.0955	5.9626	6.3535	6.092	6.2907	6.2868	6.5671
iso_07	6.0838	6.0398	5.8402	5.9113	6.0298	6.4163	5.5415	6.1731	5.939	5.9055	6.1474	5.8223	5.823	6.132	6.0509	5.7132	6.0991	5.6849	6.1937	6.1159	6.23	5.696	5.3844	6.0291	6.0403	6.4245	6.465	6.4979	6.0601	6.0787	5.4646	6.2973	5.8254	5.8311	5.5496	5.272	6.5933	5.8073	6.1226	6.0967
iso_08	5.7679	5.7522	5.8733	5.7699	6.1605	5.7935	5.3443	5.7697	6.2031	5.733	5.5678	5.6385	5.6434	5.7033	6.0509	5.4042	5.8136	6.0314	5.178	5.5894	5.4979	6.074	5.0379	6.4382	5.4349	6.1193	6.2834	5.7654	5.3895	5.5541	5.4768	5.8476	5.0518	5.3831	6.0152	5.9402	5.3997	5.5649	6.2631	5.3063
iso_09	5.9593	5.9034	6.2275	6.964	5.8324	5.63	6.4825	5.7235	6.8153	5.8413	5.907	5.6875	6.7068	5.8959	6.1339	6.3744	5.6123	5.976	6.8227	6.5987	5.4587	5.8148	5.9741	5.4977	5.9096	6.0348	5.7045	6.2584	5.8444	5.8752	5.8331	6.1984	5.6374	6.0041	6.2127	6.5333	6.2753	5.4896	6.0396	6.3885
iso_10	6.1858	5.9766	6.1574	6.2139	5.3918	6.0613	5.6425	5.5369	5.4243	5.861	6.2156	6.303	5.6054	5.7414	5.774	5.8489	6.4044	6.4364	6.0319	6.7031	6.0332	6.3365	6.3151	6.3016	6.3613	6.0506	6.1758	6.206	5.8804	6.1391	6.3872	6.0955	5.6869	6.1566	6.386	5.7871	6.1291	6.2219	5.9054	6.0476
Time-course of ADC (×10-4) under medetomidine (0.1→0.3 mg/kg/h)
med 0.1
med_01	5.565	5.4465	5.818	6.2339	5.6289	5.6672	5.8369	6.2516	6.1618	6.0687	5.4234	6.1169	6.0907	5.3266	5.2797	5.7599	5.7708	5.7553	5.9135	5.7697	5.8949	6.0116	5.7405	5.1946	6.293	5.4321	5.7943	5.6067	5.642	6.2588	5.7982	6.0022	5.7183	6.0828	5.7546	5.8535	6.2147	6.2482	5.6613	6.0651
med_02	5.2298	5.79	6.069	5.0778	6.1908	6.1281	6.3214	5.8274	5.4092	6.2385	6.1471	5.9243	5.8067	6.1112	6.0714	5.5113	6.8477	6.1259	6.4169	6.1719	6.1087	5.8668	5.8924	6.0104	5.5852	6.3689	5.9081	5.2699	5.4009	6.6125	6.3499	6.3267	5.7962	6.0717	5.9548	6.1357	6.2469	5.8258	6.2839	5.2944
med_03	6.0219	5.6265	5.6384	5.9226	5.6592	5.9362	5.7912	5.9162	6.0142	6.0556	5.7079	5.6571	5.4381	5.9346	5.8585	5.5693	5.5109	5.5821	5.4498	5.6215	5.7415	5.8828	6.068	5.9462	5.8267	5.4442	5.7816	5.8776	5.703	5.5721	5.2948	5.5158	5.7472	5.2305	5.5171	5.7889	5.3758	5.9913	5.408	5.9127
med_04	6.5533	6.1839	5.606	5.5489	5.5189	5.9351	5.4903	5.0981	6.5206	5.6281	6.2183	6.5456	5.7925	6.0832	5.9621	5.9655	6.5164	5.6161	5.3434	5.8415	6.1945	5.7458	4.9073	5.3986	6.5811	6.0495	5.5852	6.0673	5.9665	6.1887	5.6007	5.4945	5.8552	5.6811	5.4877	5.5967	6.7587	5.2811	5.675	5.9162
med_05	5.8495	6.0335	6.4985	6.1547	6.0695	6.2099	5.6019	5.1997	6.2446	5.8886	5.4543	5.4927	6.3452	5.8688	5.9533	6.1015	6.2913	5.7603	5.6682	5.857	5.8159	5.7153	5.9746	6.1084	5.7308	5.5224	5.1285	6.2674	5.8768	5.5731	5.3337	5.561	5.9095	5.6351	6.0816	5.8961	6.1012	6.111	5.5083	6.414
med_06	6.3156	6.1009	5.8859	6.1152	6.1013	5.693	5.1177	5.9775	6.1629	5.9713	5.8079	5.678	5.8776	6.3966	5.7183	6.245	5.4674	5.8789	5.6844	5.6638	6.0725	6.4244	5.6249	5.8269	5.6829	5.6104	5.6916	5.2773	6.2495	5.9894	5.6798	5.9761	5.6835	5.0431	5.6158	6.1914	5.9251	6.1609	6.1012	5.4659
med_07	6.192	6.3081	6.1121	5.8381	5.4541	5.4041	5.6842	5.0437	6.9176	6.1462	5.2196	5.4413	5.8547	6.0514	5.7858	6.1466	5.8206	6.3324	6.1105	5.0858	5.4517	5.6737	5.977	5.668	6.0323	5.8967	5.605	5.5736	5.8993	6.06	6.3249	6.017	5.3638	5.7789	5.9039	5.9662	6.6485	5.9685	5.5169	5.503
med_08	5.6675	6.2663	6.0806	5.3514	5.5593	5.6957	5.8199	5.4441	5.4178	5.7736	5.8554	5.6377	5.8744	5.7614	5.7864	6.4311	6.0049	6.0491	5.4655	5.1503	5.6364	5.8272	5.8773	5.8915	5.4073	6.0775	5.54	5.8988	5.9111	5.7692	5.763	5.5823	6.1103	5.5501	5.4868	5.4132	6.1197	5.9325	5.9504	5.8982
med 0.3
med_01	6.0409	5.8049	5.4368	5.4743	5.6836	5.4473	5.9336	6.3414	6.128	5.7423	5.7647	6.3521	5.9799	6.0566	5.7275	6.0797	6.0268	5.837	6.419	5.9241	5.7305	6.1958	5.6044	5.6767	5.8067	6.0675	5.4457	6.2798	5.8241	6.1433	5.6734	5.197	5.8243	5.9583	6.5126	5.9439	5.9327	6.2544	5.8264	6.1083
med_02	6.054	5.701	6.1612	6.6461	5.9069	6.5046	6.466	5.9189	6.89	7.2944	6.3114	6.4765	5.6736	6.6874	5.9328	6.5413	6.8918	6.3269	6.4002	6.5273	5.8625	6.3513	6.1351	6.4252	5.7916	6.4261	6.0961	7.6625	7.6715	6.5727	6.8119	5.8309	6.6388	5.8685	6.1125	6.9368	5.9737	6.777	6.0713	6.6022
med_03	5.4851	5.4823	5.4715	5.7963	6.1465	5.9668	6.2545	6.3153	5.7282	5.9571	5.7877	5.7625	5.581	5.7619	5.7851	6.0051	5.798	6.0514	5.7851	5.7561	5.9532	5.8412	5.858	5.4489	5.8811	6.0269	5.5739	5.0006	5.7987	5.9106	5.6589	6.1943	6.4316	5.8673	5.5091	6.224	6.1657	5.7987	5.9413	6.0485
med_04	5.6675	5.7103	6.3764	5.5717	5.4884	6.3976	6.2838	6.012	5.2366	6.6913	6.8484	6.4929	5.6156	6.0933	6.0108	5.9264	5.3825	6.2251	6.5049	5.6079	5.6958	6.5246	6.6141	5.5893	5.7924	5.8009	5.9124	5.2425	5.4264	6.1303	6.4903	5.9114	5.0736	6.6774	6.5642	5.8633	5.4644	6.3093	6.1249	5.4602
med_05	5.8588	5.8604	5.6205	5.4121	5.9002	5.8621	6.2909	5.7457	5.5961	5.6439	6.2916	6.4583	6.6497	6.1046	5.7194	6.1264	5.9593	5.9232	5.6018	5.8032	6.261	6.2452	5.3369	5.888	6.2003	6.2904	5.6399	5.9953	5.8581	5.9019	6.0333	5.9032	5.5664	6.4114	5.6846	5.542	6.2936	6.2704	5.8119	6.1474
med_06	5.9274	5.9994	6.1691	6.2177	6.3946	6.1526	6.5832	5.8423	5.8646	6.3856	6.437	6.132	5.9661	6.0601	6.7736	6.2362	6.3587	6.8744	5.5216	6.2154	5.9407	6.1079	5.8559	5.6461	5.8882	6.2208	6.394	6.3613	5.9363	6.4029	5.7113	5.8881	6.2871	6.2541	6.3538	6.8281	6.051	6.5174	6.2973	5.5409
med_07	5.9302	6.0143	5.8369	5.4964	6.3238	5.6875	5.6612	6.1923	5.4712	5.6884	6.1481	5.4578	5.1236	5.4679	5.8281	5.7809	5.8132	6.3188	6.2326	5.4537	5.7998	5.575	6.3836	6.0054	6.3123	6.0995	6.3001	6.5584	5.92	5.6356	6.2226	5.7441	5.5529	5.9521	5.9317	6.1397	5.8478	5.6758	5.4618	6.2872
med_08	5.835	5.7699	5.4757	6.5464	5.7259	5.4412	6.1976	5.7777	5.2802	6.1377	5.872	6.5301	6.156	5.7107	5.9391	5.3284	5.8222	6.0192	5.7305	5.3899	5.6645	5.8789	5.7659	5.1172	5.5993	5.7766	5.9309	5.7856	5.5584	5.6337	5.7401	6.0259	5.57	5.8841	6.0797	5.3316	5.793	5.7644	5.55	5.913

## Sheet: Hip
Hip for S1 S2 Table
Time-course of ADC (×10-4) under isoflurane (1.5%→2.0%→2.5%)
Time (s)	15	30	45	60	75	90	105	120	135	150	165	180	195	210	225	240	255	270	285	300	315	330	345	360	375	390	405	420	435	450	465	480	495	510	525	540	555	570	585	600
iso 1.5
iso_01	5.8433	6.2405	6.2579	6.7571	6.4246	6.5804	6.5549	6.4213	6.4818	6.7905	6.0363	5.963	6.8121	6.0707	6.0411	6.4094	6.4895	6.3228	6.0821	6.8603	6.3853	6.3575	6.4555	6.7898	6.1103	6.9414	6.5925	6.4404	6.2608	6.2612	7.1125	6.0997	6.0581	6.508	6.8997	6.1962	6.7034	5.9498	6.4486	6.355
iso_02	5.919	6.4892	6.8195	5.8035	5.4314	6.0173	6.3243	5.8713	6.0172	5.5476	6.5011	6.0459	6.2861	6.0127	6.4967	5.9557	5.9786	6.1172	6.038	5.1525	6.1125	6.3425	6.3315	6.2814	6.0685	6.0128	6.1173	5.8371	5.4033	6.6642	5.7464	5.9333	6.4304	6.0925	5.7856	5.385	6.6549	6.1656	6.0028	6.4406
iso_03	6.5067	5.9279	5.6356	6.0128	6.1399	6.0114	6.3381	6.393	5.711	6.0939	5.7927	6.1642	5.927	6.0036	6.0621	6.8909	6.1193	6.1907	6.0406	5.9866	6.0559	5.8947	6.4284	5.9281	5.6734	5.932	5.4507	6.0261	6.8563	5.6636	6.3304	6.0912	6.0083	6.0394	5.9191	5.9598	6.3212	5.7198	6.5025	6.0223
iso_04	6.3076	5.8236	6.008	6.1197	6.1531	5.8587	5.9149	6.0566	6.0643	5.7409	6.1534	6.2354	5.8879	6.0476	5.8743	6.4098	6.0078	6.1628	6.2109	6.2865	6.6029	6.179	6.188	6.1173	5.9552	5.9715	6.36	6.5005	6.0842	6.4534	5.9871	6.5365	5.7593	6.063	6.2091	5.5222	5.7112	5.986	5.7516	6.3565
iso_05	5.8305	5.8092	6.2982	6.114	5.2755	5.9306	6.1274	6.1002	5.6842	5.2675	5.9496	5.7321	6.5247	6.2524	6.259	6.2684	6.0626	5.567	6.4362	5.7629	5.7592	6.2467	5.2642	5.9826	6.2234	5.7789	6.1349	6.4153	6.2656	6.0121	5.3084	6.1613	5.5939	6.2798	5.6508	6.1506	5.2803	5.9345	5.8798	5.9
iso_06	6.5209	6.1574	6.1793	6.5081	5.5007	6.1556	6.4953	5.9828	6.8712	6.881	6.18	6.4095	6.6862	5.975	6.0745	6.4124	6.8337	7.1143	6.4711	6.6101	6.4758	5.9382	6.0431	6.4979	6.3595	6.4793	6.249	6.7452	6.0921	6.5735	6.3465	6.5268	5.9642	6.511	5.9836	6.0709	6.157	5.8922	6.2218	5.9153
iso_07	5.6809	6.1572	6.0411	6.3996	6.822	5.0837	6.1414	5.2571	6.8753	6.1774	6.29	6.7072	5.8032	6.1255	5.6011	5.6533	6.3664	6.6757	6.2191	5.949	5.9688	5.6191	6.389	5.4544	6.0915	6.5592	5.9997	6.3162	5.6011	5.7017	6.1221	6.5858	5.686	6.0114	5.6385	6.5316	5.8232	5.7174	5.7865	6.0393
iso_08	6.5165	6.6672	5.8587	5.6986	6.4326	6.5944	5.7154	5.8098	5.8504	6.0623	5.9372	5.8753	6.0937	5.8979	5.9975	5.5398	5.7915	5.9809	5.4416	5.9781	5.7838	6.2091	6.0039	6.1386	6.0783	5.6547	6.1585	5.2979	5.3996	6.0316	5.5768	5.8456	6.1184	5.84	6.0729	5.9533	6.0872	6.2203	6.5265	5.6834
iso_09	6.2419	6.1051	6.8307	5.9262	6.6418	6.4213	5.902	6.0135	6.3526	6.0562	5.7231	6.3437	5.6223	5.8673	6.3052	5.6654	6.6296	6.5648	5.921	5.8679	5.6187	6.9317	6.6599	6.4653	6.6488	5.8388	6.2582	6.0518	6.2528	6.0125	5.9805	6.2953	6.9525	7.1069	6.2259	5.5885	5.5943	6.1524	6.6933	6.0842
iso_10	5.5247	5.8083	5.9256	5.8866	5.8959	5.6637	6.2444	5.8839	5.7205	5.7232	5.7403	5.7872	5.587	6.0047	5.6272	5.9023	6.8042	5.3947	5.2634	5.7723	5.6143	6.095	6.0151	6.1473	6.2495	6.1238	6.2652	6.3791	5.8766	5.9165	6.1984	6.2476	5.8756	5.7563	5.8357	6.2697	5.9535	6.1155	6.4684	5.9589
iso 2.0
iso_01	6.1254	6.9979	7.0944	6.5476	6.9047	7.035	6.455	6.7709	6.6981	5.8556	6.5297	6.0373	6.1118	6.3816	6.8591	6.5986	6.7126	6.0242	6.2837	6.5853	6.2967	6.1924	6.5091	6.5858	6.7959	6.5673	6.4647	6.3701	6.3767	6.518	7.0595	6.3812	6.2887	6.4455	6.3981	6.2684	5.9942	6.2905	6.6629	6.3069
iso_02	5.4635	6.2125	5.3155	6.0678	5.7644	6.1882	6.2603	5.6135	6.2251	6.1762	6.072	5.6982	6.3828	6.7195	5.7575	6.1917	6.7364	5.8142	6.4382	6.3059	5.7719	6.205	6.217	6.3989	6.5631	6.145	6.4379	6.9676	6.7603	6.7719	5.9541	6.0948	5.9576	5.4217	6.5697	6.8201	6.1554	6.6028	6.5115	6.5496
iso_03	6.0009	6.0542	5.883	5.8982	6.1448	6.1284	6.3351	6.3392	5.9002	6.7057	6.3316	6.0326	6.1098	5.6103	6.4774	6.9116	6.1853	5.8015	5.8783	6.3201	6.0063	5.758	6.0003	6.1435	5.8202	5.9401	6.1617	6.473	5.9038	6.2865	6.3822	6.3768	5.9632	6.5879	6.7005	6.0443	5.8606	6.3844	6.1164	5.9422
iso_04	6.385	6.1961	6.2318	6.138	6.3671	6.3563	5.4989	6.3425	6.5183	6.1367	6.8762	5.978	5.9602	6.2679	5.7935	6.3138	5.9165	6.2614	6.0302	5.9875	6.4579	6.1806	6.0941	6.1379	6.0128	5.7685	6.3102	6.2749	5.9972	5.9675	5.6971	6.2383	6.2341	6.1457	6.0499	6.2232	5.8723	6.0377	5.9291	5.9922
iso_05	6.2008	6.2604	6.2317	6.2462	5.7905	5.631	5.8766	6.3042	5.6271	5.9914	6.4814	5.8679	6.2007	5.9819	5.7408	6.2015	5.9928	5.9261	6.5409	5.1262	6.3315	5.4926	6.1626	5.9477	5.6433	6.2188	6.4897	6.175	6.1833	6.0041	6.0607	6.4318	5.6801	6.0061	6.1917	6.0573	6.2117	6.3152	6.3774	6.3826
iso_06	6.5755	6.6639	6.6034	7.0205	6.5864	6.6853	6.4321	6.1442	6.925	6.5694	6.2752	6.0496	5.7213	6.0303	6.4958	6.821	6.4555	6.6982	6.5377	6.8492	6.2031	6.3518	6.1933	6.2886	6.1186	6.491	6.8202	6.0867	6.5361	6.2801	5.7913	6.5222	6.1586	6.1664	6.8641	6.4063	6.1814	6.773	6.466	6.9001
iso_07	6.8367	6.1368	6.2295	6.5043	6.0196	6.1878	6.2693	5.618	5.7805	6.2914	5.6523	6.9885	6.1941	6.2728	6.7413	5.9976	5.547	5.977	6.0232	5.4873	6.2272	5.5536	5.4614	6.4632	5.7783	6.5541	5.5365	5.7514	5.979	6.008	6.088	6.3669	6.0828	6.5417	6.4197	5.7079	6.6049	5.5316	6.0705	6.3538
iso_08	7.0787	6.6801	6.5675	6.0936	6.2694	6.9283	6.1656	6.2997	6.2071	6.39	6.0566	6.5314	5.9537	6.6815	6.6563	6.674	6.2867	6.4716	6.4829	6.3327	6.1685	6.275	6.1872	6.3857	6.1596	6.3867	6.1708	6.776	5.523	6.1159	6.3766	6.285	6.5959	6.7745	6.6014	6.0807	5.7937	6.3975	6.0826	6.2913
iso_09	6.3783	6.8295	6.2182	6.1784	5.6727	6.3649	5.6744	6.0372	6.5671	6.3719	5.9127	6.2415	6.4621	6.3147	5.9005	6.3926	6.5816	5.4948	7.0737	6.2836	6.3115	5.338	6.1978	5.7329	6.1643	6.3215	6.0492	6.4744	6.4636	6.4095	6.3666	6.354	5.892	6.5553	6.2725	5.991	6.3105	6.3907	6.4809	6.4034
iso_10	6.5234	6.2135	5.6944	6.3258	5.8642	5.8877	6.4376	5.8832	6.4094	5.988	5.9065	6.0279	6.2022	5.6958	5.4065	6.1654	5.9338	6.2056	6.064	5.8259	6.2901	6.0769	6.0876	6.1173	5.8937	5.5507	5.9606	6.1283	5.8858	6.6245	6.6082	6.1067	6.0104	5.8983	6.1402	6.1689	6.0756	6.1386	6.2948	6.339
iso 2.5
iso_01	6.201	6.0704	6.5621	6.5082	6.7849	6.26	6.2061	5.9928	5.8068	6.6133	6.4883	6.133	6.9428	6.2159	6.48	6.3053	6.8031	6.4237	6.6569	7.1525	5.6083	7.0016	6.6169	6.9368	7.0458	6.8393	6.7091	6.4547	6.142	6.3861	6.0041	6.3318	5.4413	6.5447	6.3203	6.3848	6.7763	6.3737	6.7124	6.0243
iso_02	6.3348	5.9613	6.3587	6.0983	6.353	5.7254	5.948	6.5404	5.4008	5.7674	6.151	6.4286	6.2423	5.6714	6.8629	6.5004	6.0585	6.3468	5.5633	6.7514	6.0512	5.5557	6.6813	6.0882	6.033	6.61	6.6512	6.1808	6.9882	6.4458	5.8296	5.986	7.0958	6.2438	6.9737	6.7109	5.8173	5.9294	5.879	6.209
iso_03	6.1351	6.4136	6.0062	6.3235	6.2909	5.7225	6.5396	6.5037	6.1511	5.8636	6.0431	6.5553	5.3727	6.65	6.3399	6.1319	6.4637	6.9993	6.2005	6.537	5.6777	5.9143	6.0195	6.1324	5.919	6.0799	6.751	6.6522	6.1563	5.9702	5.7354	5.5926	5.8156	6.2834	5.5673	6.2064	6.3194	5.6116	5.9643	6.4604
iso_04	5.9325	5.9696	6.4281	6.4778	6.4794	5.9519	6.2991	5.697	6.2995	5.9557	6.1679	5.983	6.469	6.8242	5.7061	6.5213	6.1448	5.9713	6.0212	6.1474	5.9847	6.2077	5.834	6.6827	6.3928	6.8729	6.8087	6.5012	5.9163	6.8237	6.5606	6.7185	6.4602	5.7464	5.9368	6.5204	6.4185	5.8482	5.9545	6.4976
iso_05	6.1558	6.274	6.0702	5.5219	5.87	5.9272	6.5306	5.7667	5.6454	6.0284	5.92	6.224	6.0382	6.2094	6.0722	6.3759	6.4419	5.7909	6.0306	6.3376	6.737	5.9963	5.9432	5.9522	6.6914	5.9885	5.8299	6.367	6.2154	6.6239	6.7205	6.3834	6.096	6.0933	6.3986	6.4828	6.0118	5.9116	6.2418	6.0865
iso_06	5.3155	6.7151	6.8715	6.6591	6.303	6.6361	7.3253	6.2498	6.5767	6.5315	6.5818	7.2064	6.6558	6.5195	6.032	6.9014	5.6756	6.5047	7.0176	7.0059	6.2794	7.0424	6.2565	6.335	6.4331	7.0612	6.6061	6.7045	6.1772	6.7307	6.4183	6.4939	6.205	5.9344	5.9844	6.7229	5.7861	6.2944	7.0478	6.3554
iso_07	6.0786	6.7152	6.332	5.7142	5.9998	5.8651	5.929	6.3832	5.7643	6.5754	5.9688	6.0178	5.6635	6.126	6.3721	6.0894	5.3177	6.3377	6.0982	6.0651	6.5845	5.6903	6.5577	6.2551	6.6003	6.4885	5.9915	6.196	6.1364	6.3331	5.9611	6.6446	6.1902	5.6081	6.6173	6.2688	5.6107	5.8182	6.7432	5.7865
iso_08	6.2471	6.615	6.2929	6.3113	6.0691	5.998	6.4876	6.0058	5.6893	5.8735	6.342	6.6008	6.2198	5.687	6.7217	6.8505	5.9103	5.6473	7.0187	6.0432	5.7739	5.7209	5.813	6.2621	5.851	6.1601	5.8439	6.4257	6.7333	6.4645	6.4973	5.7586	6.0235	6.1784	6.7019	6.9084	5.8048	5.7329	6.629	6.0308
iso_09	6.6732	6.1654	5.5481	6.8042	6.8166	5.7053	5.9095	5.9837	6.8044	6.4078	6.6171	6.1591	5.9115	5.8679	6.557	6.1938	6.6269	6.6381	6.3464	6.5658	6.1288	6.5125	6.639	6.3878	6.3096	6.0298	6.2397	6.2122	6.3387	6.1484	6.5292	6.819	6.0071	6.0318	6.1076	6.1446	6.4269	6.342	7.0413	6.5937
iso_10	6.2404	6.0326	6.4839	6.1917	6.0014	5.6262	5.8429	6.0128	6.053	6.5091	6.7105	6.4755	6.2184	6.2229	5.9666	6.0253	6.1759	6.3163	5.7296	5.9843	6.3518	5.7289	6.2019	6.6319	6.8472	6.1859	6.1277	6.2883	6.3959	6.3198	6.5514	6.0892	6.1041	5.812	6.5103	6.1102	6.8168	6.2452	6.0284	6.4274
Time-course of ADC (×10-4) under medetomidine (0.1→0.3 mg/kg/h)
med 0.1
med_01	6.0053	5.7542	6.5509	6.3319	5.8881	5.6264	6.0174	6.0752	5.4015	6.508	5.5028	5.8158	5.8011	5.5997	5.9045	5.9065	5.7448	5.7865	5.7249	6.1984	5.7671	5.6407	6.3124	6.3611	6.0156	5.926	5.9895	6.0138	6.4774	6.5145	6.1346	5.7852	6.2201	6.0325	5.7594	5.8193	5.9305	6.1237	5.7401	5.854
med_02	7.1007	6.4855	5.7646	5.8797	6.4921	6.6611	6.3103	6.042	6.2915	6.6339	6.1968	5.8809	6.4948	6.6873	5.6671	6.3131	6.1762	6.3882	6.1359	6.3179	6.0932	6.0408	5.9623	6.3259	6.3218	6.2873	6.5509	6.7012	5.9901	5.5417	6.4182	6.1986	6.1858	6.2731	6.4827	5.6926	5.7766	6.4858	6.2167	6.0551
med_03	5.4255	5.8453	5.9461	5.9378	5.5499	6.0307	5.9829	6.0527	5.9174	6.0376	5.8763	5.6195	5.6609	5.8984	5.9765	6.3669	5.5366	5.8065	6.0208	5.381	6.2418	6.1244	6.0611	5.0756	5.6175	5.5889	5.8146	5.8229	5.6908	5.9311	6.4366	5.5428	6.0968	6.3534	5.659	5.6342	5.3659	6.2883	6.1394	5.854
med_04	5.8085	6.1527	6.55	6.1434	5.8834	6.3564	6.0841	5.6592	6.2269	5.6992	5.7451	6.3711	5.942	5.7546	6.2858	6.4891	6.1105	5.7807	6.5501	6.6014	6.276	6.1741	6.6286	6.149	6.1303	6.0418	6.1586	5.6838	6.2372	6.477	6.1165	5.763	6.5179	6.0404	6.2736	6.0882	6.0079	6.3186	6.6514	6.1942
med_05	6.3237	6.0175	6.2429	6.2458	6.0369	6.0048	5.9728	5.6403	6.2524	5.6266	5.694	5.9308	6.3141	5.4619	6.087	6.1814	5.7522	6.2658	5.7381	6.3027	6.5996	5.7905	6.1193	6.041	6.8377	6.3518	5.769	5.8663	6.036	5.7768	6.101	5.9101	5.9053	6.2411	5.5316	6.1866	5.9332	5.8228	6.1486	6.0508
med_06	5.7614	5.9642	6.1145	6.0312	5.6981	6.4354	6.3236	6.3524	6.4149	5.8019	5.9929	5.954	6.3039	5.871	6.1939	6.6705	6.2063	5.8752	5.8171	6.0119	6.5397	6.0391	5.4604	6.147	6.1322	6.0727	5.8563	5.0893	6.0591	5.7816	5.9324	6.1491	5.7185	5.5662	5.649	6.0519	6.2889	5.5727	6.0887	6.144
med_07	5.755	6.1818	6.1005	5.5857	6.099	5.9216	6.7132	5.8706	6.1066	6.0341	5.7007	5.9534	6.6136	5.8812	6.5368	5.4465	6.0955	6.0718	5.889	6.3242	5.6961	6.7023	6.193	5.8483	5.7106	6.174	6.4224	6.8239	5.9722	6.9353	6.1164	5.5385	5.8554	6.2245	5.7454	6.074	6.3053	6.0324	6.1324	6.6588
med_08	5.5958	6.0796	6.1044	6.0249	5.7285	5.501	5.6587	5.7428	6.3595	5.7532	5.4753	5.8991	6.2627	5.7299	5.9559	5.8496	6.4967	5.8971	6.3351	5.83	5.4472	5.2536	5.8635	6.2864	6.0902	6.1356	5.9687	6.1186	6.5598	6.5192	5.7622	6.2379	6.1671	5.652	5.7638	6.0653	5.7658	6.2369	5.7554	5.6462
med 0.3
med_01	6.8905	6.498	6.2638	6.2244	6.823	6.5212	5.9643	6.6898	5.7735	6.2804	6.0056	6.0113	5.8961	6.1939	6.2567	6.4685	6.0598	5.8423	6.2419	6.1297	6.3524	6.1575	6.2072	6.2086	6.1066	5.4907	6.7074	6.4771	6.3448	5.8531	6.491	6.1323	6.4559	6.5558	5.8792	6.2045	5.4635	6.3616	5.9823	6.2375
med_02	6.2109	6.187	6.4168	6.0122	6.2363	6.1308	6.6461	6.1744	6.949	7.9523	6.5709	6.6576	5.9931	6.4612	6.1408	6.0727	5.983	6.6582	6.5348	5.8068	6.3469	6.423	7.0739	6.669	6.6798	6.8694	5.9513	7.9861	7.4859	6.0991	6.6722	5.766	6.1108	6.5641	6.3042	6.839	6.2352	6.627	5.6373	6.7222
med_03	6.1107	5.8412	6.2445	6.0249	6.0349	6.0236	5.7818	5.803	6.0081	5.8273	5.8881	5.8704	6.2647	6.4839	5.5136	6.7513	6.1253	5.7648	5.4368	5.9994	5.8288	5.8449	5.9521	6.0409	6.654	6.0368	5.5683	5.6425	6.4638	5.6124	5.8193	6.2675	6.4479	5.6328	5.8861	5.4404	6.0265	6.1867	6.1826	6.1899
med_04	5.9508	6.0171	6.4617	6.3065	6.0158	6.4653	6.5014	6.2618	5.9566	5.9614	6.6212	5.9434	6.4835	6.5126	5.7844	6.9317	5.9639	6.053	6.4087	5.9582	6.5651	6.3368	6.0592	5.8637	6.0168	6.0614	6.4103	5.7342	6.3055	6.5714	6.3417	6.4797	6.5582	6.6083	6.1489	6.1601	6.5662	5.8408	6.0083	6.4082
med_05	6.0971	6.2367	6.3118	6.4453	5.8802	6.2418	6.2041	6.4003	6.2602	5.9979	6.2956	6.5867	6.154	6.0613	6.3873	6.1338	6.5576	5.8479	6.4139	6.4185	6.0901	6.0814	6.0079	6.4694	5.952	5.8401	6.6476	6.6119	6.1237	6.3096	6.7435	6.5337	6.146	5.8717	6.0268	6.2046	5.8994	6.4069	6.0448	6.4891
med_06	6.0723	5.9606	6.0004	5.7729	5.557	5.8799	5.9874	5.943	5.9615	6.2163	5.7727	6.0988	6.1814	6.0476	5.9178	5.7314	5.9175	5.7199	5.8818	6.358	5.6044	6.1065	5.9555	6.5074	6.2412	5.355	6.2413	6.4203	6.2617	6.2062	5.9696	6.2237	5.694	6.2352	6.4977	5.9117	5.9571	5.9053	6.2183	6.2202
med_07	6.3871	6.5027	6.4794	5.7951	6.2437	5.7703	6.9616	6.3581	5.7087	6.5375	6.9888	6.723	6.313	6.3918	6.7665	5.9418	6.2634	6.3908	5.843	5.8817	5.4983	6.6044	5.923	6.1233	6.4482	6.0889	6.4093	5.8935	6.0835	6.8821	6.5521	5.6873	6.0628	6.9198	6.0786	7.0422	6.0958	6.1067	7.0214	5.6013
med_08	6.0661	6.3388	5.7949	6.0363	6.313	5.8421	6.1684	6.0571	5.7721	5.8838	6.3129	6.5976	5.8672	5.8313	6.1893	6.2016	5.7514	5.6019	6.5592	5.9525	5.7576	6.1371	6.2412	5.8562	6.1332	5.6153	5.6122	5.6925	5.749	6.0659	6.361	6.0164	6.1981	5.9407	5.8309	5.812	6.1446	5.7333	5.645	6.1177

## Sheet: Amy
Amy for S1 S2 Table
Time-course of ADC (×10-4) under isoflurane (1.5%→2.0%→2.5%)
Time (s)	15	30	45	60	75	90	105	120	135	150	165	180	195	210	225	240	255	270	285	300	315	330	345	360	375	390	405	420	435	450	465	480	495	510	525	540	555	570	585	600
iso 1.5
iso_01	6.9922	6.7042	6.5694	6.5662	6.5178	6.7725	6.7716	6.6467	6.8046	6.7985	6.931	6.3719	6.6903	6.4088	6.5375	6.3109	6.569	6.6956	6.6007	6.5199	6.8766	6.5255	6.5127	6.5239	6.6541	6.7911	6.5299	6.686	6.9382	7.0251	6.6431	6.487	6.4751	6.6838	6.7137	6.7139	6.6355	6.8491	6.6122	6.6008
iso_02	6.7555	6.2226	6.1694	6.4438	6.1804	6.1253	6.3657	6.1094	7.0419	6.2689	6.4388	6.4411	6.4233	6.7491	6.4112	6.5018	6.0959	6.6391	6.4412	6.2783	6.5178	6.3841	6.3845	6.6324	6.5325	6.4497	6.2492	6.2951	6.5292	6.8328	6.3668	6.4277	6.5573	6.6431	5.8173	6.1702	6.5247	6.2832	6.2251	6.3784
iso_03	6.3383	6.2676	6.3992	6.3826	6.3551	6.5532	6.4901	6.3587	6.2639	6.258	6.2694	6.4414	6.4246	6.4103	6.2902	6.3694	6.4192	6.2579	6.5008	6.5658	5.9694	6.0666	6.3681	6.2684	6.0408	6.4231	6.4949	6.2624	6.42	6.3513	6.5323	6.641	6.1705	6.693	6.4573	6.4228	6.5084	6.3585	6.3468	6.3803
iso_04	6.4395	6.411	6.5377	6.5624	6.3555	6.5575	6.4538	6.489	6.5285	6.663	6.4906	6.4881	6.7678	6.4865	6.6157	6.6868	6.4908	6.6003	6.5949	6.6416	6.5292	6.5937	6.5569	6.5264	6.5827	6.6028	6.4829	6.4137	6.5747	6.4919	6.6731	6.6917	6.4306	6.5583	6.5723	6.6593	6.5336	6.4917	6.57	6.3529
iso_05	6.5311	6.3456	6.2893	6.3318	6.3984	6.4286	6.5384	6.577	6.5195	6.2541	6.4641	6.4788	6.1628	6.3936	6.4302	6.4024	6.3259	6.2922	6.2473	6.4174	6.3122	6.2363	6.2156	6.4287	6.3777	6.3885	6.5374	6.3927	6.3147	6.1877	6.4058	6.2918	6.1315	6.3139	6.4837	6.2735	6.2678	6.4874	6.551	6.5488
iso_06	6.6562	6.7456	6.5447	6.6041	6.5255	6.5631	6.6619	6.4293	6.6642	6.7812	6.9613	6.5027	6.3429	6.5557	6.6003	6.5208	6.8818	7.152	6.677	6.4825	6.5989	6.6825	6.4838	6.9712	6.601	6.6482	6.7871	6.7645	6.8082	6.8812	6.6266	6.6749	6.6307	6.5275	6.7794	6.654	6.8027	6.7697	6.7114	6.6738
iso_07	6.6462	6.2957	6.4503	6.7837	7.0355	6.1687	6.7308	6.6299	6.8706	6.0856	6.3778	6.382	6.6934	6.6177	6.3092	6.5799	6.3612	6.3944	6.538	6.05	6.4638	6.4465	6.3236	6.2119	6.6026	6.5304	6.3382	6.3971	6.7021	6.6615	6.3137	6.3855	6.4368	6.5339	6.4677	6.4048	6.7497	6.5995	6.6456	6.3571
iso_08	6.5118	6.4024	6.6134	6.4665	6.2085	6.3697	6.0342	6.1058	6.2222	6.3846	6.2653	6.3317	6.2883	6.0813	6.4228	6.0448	6.433	6.4494	6.3213	6.2898	6.7216	6.3934	6.2474	6.1282	6.6343	6.1822	6.5482	6.0564	6.3216	6.4754	6.27	5.925	6.3782	6.1464	6.2518	6.0945	6.4134	5.9624	6.5173	6.3408
iso_09	6.5101	6.4023	6.318	6.5338	6.4653	6.2871	6.183	6.3789	6.3548	6.3934	6.325	6.4295	6.6704	6.1882	6.2349	6.5001	6.5013	6.2606	6.2895	6.2132	6.7156	6.1778	6.2717	6.5507	6.4115	6.3536	6.1937	6.8083	6.3564	5.8704	6.3907	6.673	6.3687	6.51	6.3665	6.4324	6.6777	6.2474	6.1199	7.2454
iso_10	6.289	6.2565	6.507	6.4081	6.4576	6.3944	6.3623	6.3821	6.6104	6.439	6.3748	6.5249	6.6391	6.4991	6.5501	6.4721	6.484	6.3252	6.0452	5.9796	6.3196	6.2565	6.177	6.4546	6.155	6.2746	6.2026	6.109	6.2271	6.0057	6.0962	6.1796	5.9159	6.3106	6.1253	6.0674	6.0183	6.1518	6.2598	6.3803
iso 2.0
iso_01	6.6066	6.7296	6.7474	6.7491	6.6663	6.5118	6.7612	6.6543	6.5938	6.9712	6.8074	6.6408	6.6397	6.7261	6.658	6.4142	6.9239	6.7604	6.8186	6.6566	6.6258	6.6008	6.7725	6.4641	6.5811	6.7465	6.9528	6.7419	6.8326	6.8468	6.758	6.4942	6.8056	6.9081	6.7434	6.4193	6.6826	6.8096	6.6135	6.619
iso_02	6.3594	6.6614	6.5542	6.4202	7.0603	6.4749	6.8701	6.638	6.51	6.3988	6.516	6.5498	6.3724	6.4755	6.7504	6.4802	6.5105	6.3823	7.0372	6.561	6.8013	6.647	7.0599	6.4302	6.636	6.9026	6.7376	6.4913	6.5031	6.5258	6.5424	6.7096	6.3397	6.4199	6.5781	6.89	6.5519	6.7039	6.9192	6.6027
iso_03	6.7595	6.6899	6.3178	6.5402	6.5459	6.2933	6.5519	6.4011	6.3545	6.5146	6.5004	6.4506	6.4901	6.2973	6.2551	6.3796	6.4444	6.5023	6.2778	6.4823	6.4211	6.4859	6.582	6.2779	6.5876	6.3858	6.4367	6.309	6.1131	6.5856	6.5613	6.1406	6.3622	6.2058	6.1987	6.5109	6.4642	6.2834	5.9653	5.9589
iso_04	6.519	6.5723	6.6532	6.8174	6.5831	6.6243	6.5856	6.6239	6.6333	6.6378	6.6346	6.6765	6.7221	6.5836	6.4441	6.701	6.6704	6.6314	6.644	6.4808	6.7426	6.5026	6.4009	6.7594	6.5094	6.6899	6.4732	6.4885	6.7051	6.5171	6.6559	6.5929	6.5857	6.5429	6.7102	6.5951	6.6349	6.806	6.6849	6.5958
iso_05	6.2783	6.5232	6.5194	6.2695	6.5033	6.5513	6.4532	6.5619	6.3373	6.4595	6.6214	6.5329	6.5038	6.2899	6.5574	6.4937	6.3645	6.3875	6.3532	6.3904	6.4536	6.5743	6.5421	6.3868	6.2807	6.3041	6.4319	6.3882	6.347	6.6563	6.6535	6.5442	6.411	6.3073	6.3962	6.4732	6.4427	6.4478	6.5608	6.3711
iso_06	6.8067	6.7852	6.7514	7.016	6.7312	6.6519	6.566	6.7156	6.9825	6.649	6.7656	6.9874	6.731	6.5473	6.8115	6.9997	6.7008	6.8307	6.8987	7.0029	6.9326	6.5642	6.7362	6.7805	6.8119	6.7496	7.0009	6.9869	6.706	6.4797	6.6896	6.7365	6.6984	6.8365	6.5892	6.6781	6.6891	6.9188	6.8561	6.7962
iso_07	6.4058	6.5104	6.5774	6.4695	6.5012	6.4701	6.7561	6.6568	6.4553	6.6519	6.4964	6.4248	6.3395	6.7418	6.719	6.4659	6.2892	6.4404	6.5155	6.6339	6.702	6.7926	6.5873	6.4643	6.3729	6.4938	6.4062	6.6049	6.6249	6.4775	6.6013	6.7295	6.8052	6.6233	6.4185	6.5906	6.5935	6.5882	6.3313	6.4762
iso_08	6.2737	6.4023	6.2684	6.5518	6.197	6.2261	6.4467	6.4523	6.3048	6.0884	6.1738	6.563	6.3665	6.2993	6.3128	6.3481	6.5418	6.0916	6.3151	6.575	6.3724	6.3045	6.3504	6.3709	6.406	6.3285	6.4481	6.6856	6.403	6.3927	6.2776	6.5716	6.3806	6.3328	6.4673	6.5642	6.3181	6.5039	6.4106	6.2983
iso_09	5.5825	6.1292	6.5454	6.4427	6.4627	6.385	6.3411	6.6494	6.5486	6.5315	6.4422	6.7059	6.4632	6.2187	6.3666	6.6446	6.3898	6.3311	6.5906	6.4179	6.4915	6.3723	6.3258	6.3003	6.3656	6.2579	6.4484	6.4893	6.3142	6.4399	6.4537	6.3698	6.3573	6.3429	6.5494	6.6696	6.4751	6.5277	6.5359	6.4185
iso_10	6.3535	6.541	6.6252	6.3	6.3513	6.4469	6.3899	6.214	6.305	6.3328	6.5065	6.3304	6.1821	6.2272	6.1398	6.4713	6.2181	5.9218	6.2657	6.3797	6.1663	6.3607	6.5066	6.4136	6.3261	6.2164	6.3672	6.6034	6.4592	6.4375	6.3461	6.4632	6.4482	6.3743	6.3853	6.5709	6.5412	6.513	6.4395	6.2369
iso 2.5
iso_01	6.7458	6.8413	6.6342	6.5979	6.5734	6.7295	6.6311	6.561	6.838	6.5649	6.8788	6.5496	6.8243	6.7771	6.8988	6.9032	6.6869	6.7818	6.3473	6.7232	6.652	6.7959	6.9708	6.7945	6.968	6.7761	6.788	6.94	6.7585	6.8076	6.6915	6.6849	6.928	6.6638	6.495	6.4779	6.7252	6.6822	6.6771	6.6745
iso_02	6.5575	6.634	6.4424	6.7511	6.5585	6.4812	6.6541	6.9189	6.1589	6.5443	6.5219	7.1567	6.3623	6.3016	6.3941	6.8525	6.1885	6.3263	6.7003	6.9853	6.4604	6.3251	6.7067	6.8571	6.5662	6.5829	6.5455	6.8871	6.4333	6.5734	6.5386	6.6403	6.1973	6.4546	7.0311	6.5579	6.4233	6.3074	6.4535	6.6695
iso_03	6.1961	6.2692	6.5454	6.6586	6.751	6.766	6.6731	6.7292	6.795	6.5884	6.5746	6.7222	6.4392	6.4609	6.7687	6.6775	6.9323	6.5086	6.3797	6.8622	6.4072	6.3991	7.0977	6.576	6.6051	6.6797	6.6925	6.3882	6.6304	6.3284	6.4908	6.4147	6.7148	6.747	6.3608	6.351	6.5116	6.6777	6.582	6.3498
iso_04	6.726	6.6721	6.848	6.7236	6.7133	6.7474	6.4681	6.7767	6.8816	6.5092	6.6932	6.7242	6.5187	6.8128	6.8296	6.6188	6.7127	6.4971	6.521	6.7422	6.6066	6.5803	6.7596	6.6744	6.7476	6.9158	6.7091	6.5803	6.6437	6.5509	6.7569	6.7061	6.5359	6.8797	6.7827	6.7252	6.5839	6.7996	6.6911	6.5113
iso_05	6.5166	6.4939	6.5178	6.4808	6.5531	6.6205	6.5955	6.6096	6.6142	6.5989	6.6945	6.5714	6.7584	6.3576	6.5565	6.4833	6.4361	6.5856	6.6721	6.4922	6.6149	6.6295	6.7005	6.7527	6.6816	6.7048	6.6893	6.6419	6.7323	6.4759	6.6285	6.5815	6.8141	6.512	6.4182	6.5818	6.5883	6.6366	6.624	6.4888
iso_06	6.7839	6.7493	6.8435	6.8026	6.8012	6.8512	7.0906	6.7086	7.0894	6.789	6.8037	6.8885	6.6119	6.7427	7.1128	6.7194	6.6405	6.8118	6.7687	6.8805	6.7503	6.8709	6.9309	6.8948	6.929	6.8478	6.7213	6.9237	6.8524	6.7759	6.9982	6.8933	6.6319	6.7036	6.7559	6.7951	6.7476	6.9918	6.931	6.8032
iso_07	6.8349	6.8931	6.8187	6.665	6.3764	6.6659	6.8112	6.3884	6.5127	6.7426	6.6237	6.6533	6.6946	6.9443	6.594	6.6285	6.6272	6.4716	6.8212	6.4853	6.8408	6.4715	6.7994	6.3394	6.6477	6.6988	6.6519	6.5237	6.5322	6.5049	6.7459	6.6542	6.5782	6.8075	6.9742	7.0332	6.671	6.7235	6.9424	6.6948
iso_08	6.4277	6.4933	6.6372	6.4541	6.6187	6.5834	6.4344	6.4299	6.6854	6.5334	6.5737	6.476	6.6044	6.3732	6.563	6.4086	6.7275	6.5256	6.3329	6.3716	6.6488	6.4715	6.6214	6.27	6.5325	6.4837	6.4848	6.5211	6.5997	6.5711	6.4681	6.4157	6.5818	6.4417	6.3814	6.424	6.7695	6.6505	6.2366	6.4369
iso_09	6.5093	6.5155	6.4385	6.3903	6.5511	6.5536	6.5018	6.3642	6.3726	6.7303	6.4141	6.3519	6.6071	6.4836	6.4467	6.4282	6.6201	6.4418	6.6994	6.5622	6.4235	6.5313	6.5936	6.6127	6.4411	6.7403	6.5934	6.5597	6.4745	6.653	6.6202	6.4161	6.5367	6.8096	6.5166	6.6855	6.4259	6.4236	6.4742	6.5265
iso_10	6.4189	6.384	6.4322	6.492	6.5374	6.5053	6.3331	6.5421	6.3957	6.5894	6.231	6.5156	6.5478	6.4789	6.7317	6.5332	6.4748	6.3619	6.5186	6.5351	6.6871	6.4448	6.4126	6.4136	6.4692	6.4305	6.2554	6.553	6.587	6.5131	6.4802	6.5131	6.5876	6.4635	6.6499	6.5398	6.5448	6.745	6.6619	6.8043
Time-course of ADC (×10-4) under medetomidine (0.1→0.3 mg/kg/h)
med 0.1
med_01	6.4508	6.4052	6.3976	6.4551	6.4482	6.3794	6.343	6.1817	6.1334	6.406	6.286	6.3109	6.3209	6.4102	6.2321	6.382	6.4397	6.298	6.1854	6.0621	6.2839	6.194	6.3273	6.0731	6.3625	6.1141	6.2868	6.109	6.3123	6.3349	6.2305	6.306	6.3647	6.4411	6.2311	6.3921	6.3554	6.2444	6.2963	6.4999
med_02	6.4552	6.4782	6.6259	6.2144	6.437	6.4951	6.4302	6.4128	6.4606	6.5397	6.3931	6.0897	6.2583	6.2798	6.3082	6.6058	6.4986	6.5517	6.0096	6.7258	6.2054	6.2878	6.0404	6.3155	6.2601	6.3638	6.619	6.743	6.4268	6.2141	6.4392	6.5738	6.3628	6.7219	6.0959	6.1789	6.3465	6.524	6.4976	6.1049
med_03	6.1265	6.2091	6.3155	6.1331	6.1529	6.1136	6.2721	6.2629	6.1198	6.3379	6.2833	6.2026	6.0876	6.1661	6.2617	6.2386	6.3267	6.2375	6.2757	6.2652	6.1526	6.2365	6.2328	6.2815	6.2275	6.2754	6.3069	6.3209	6.2029	6.2287	6.2738	6.1633	6.0537	6.3173	6.2961	6.0864	6.0814	6.0222	6.2481	6.1188
med_04	6.4992	6.4222	6.5015	6.6456	6.3406	6.4598	6.1376	5.7691	6.7103	6.2858	6.3472	6.4078	6.5165	6.5914	6.3365	6.5784	6.3878	6.5182	6.4967	6.6107	6.6405	6.4165	6.1848	6.5879	6.5303	6.4231	6.4276	6.5302	6.6099	6.4236	6.564	6.4501	6.4778	6.3062	6.3602	6.6758	6.5101	6.3706	6.6258	6.4236
med_05	6.3904	6.3126	6.5198	6.5434	6.4792	6.4285	6.4169	6.4225	6.4091	6.4988	6.5274	6.572	6.4557	6.558	6.432	6.2074	6.4624	6.4525	6.4291	6.4069	6.446	6.3312	6.3766	6.4078	6.399	6.1951	6.5012	6.4996	6.2926	6.4298	6.5396	6.4072	6.3674	6.4549	6.4152	6.5689	6.4741	6.5015	6.3241	6.5269
med_06	6.1407	6.2778	6.1808	6.1276	6.1566	6.2399	6.2793	6.4746	6.0764	6.1311	6.1564	6.1518	6.1042	6.0434	6.2265	6.2192	6.1665	6.3079	6.1876	6.0816	6.0905	6.352	6.3516	6.108	6.258	6.1965	6.0915	6.2283	5.9457	6.0667	6.2681	6.2094	6.2741	5.9548	6.1843	6.1858	6.2263	6.2647	6.3297	5.9577
med_07	6.2854	6.3236	6.2308	6.1646	6.3025	6.1604	6.2749	5.9265	6.0308	6.3106	5.963	6.4662	6.3236	6.1866	6.3454	5.919	6.2214	6.3313	6.5547	6.1132	6.1213	6.4572	6.0934	6.0922	6.0906	6.2174	6.2511	6.1835	6.3167	6.2321	6.4682	6.0362	6.0643	6.0829	6.132	6.2058	6.1779	6.0296	6.3028	6.2858
med_08	6.3083	6.2335	6.2056	6.3157	6.2318	6.2642	6.357	6.4066	6.1793	6.2184	6.1246	6.4102	6.2623	6.2723	6.3457	6.1154	6.3075	6.469	6.2665	6.0127	6.2147	6.1552	6.3233	6.1496	6.2293	6.1988	6.1811	6.1245	6.1228	6.1651	6.1442	6.0013	6.0973	6.1187	6.2277	6.098	6.2935	6.1919	6.2221	6.1603
med 0.3
med_01	6.7448	6.587	6.3851	6.2805	6.2567	6.5101	6.308	6.1999	6.1647	6.3502	6.4063	6.4419	6.3963	6.3392	6.1833	6.3882	6.3001	6.3743	6.4686	6.4596	6.5469	6.4692	6.3804	6.3163	6.4373	6.1545	6.1679	6.2682	6.3043	6.5673	6.3029	6.389	6.4383	6.157	6.3336	6.1328	6.415	6.3023	6.4513	6.3685
med_02	6.187	6.3888	6.6272	6.4691	6.5864	6.6604	6.8821	6.7434	7.4128	8.1014	6.477	6.8979	6.1966	6.9725	6.4034	6.7708	6.4941	6.4476	6.7956	6.6351	6.3842	6.923	6.4755	6.8378	6.6524	6.6367	6.4122	7.9586	8.2066	6.5166	7.1917	6.36	6.9461	7.0213	6.84	6.7374	6.8887	7.6935	6.1362	7.0154
med_03	6.1611	6.4899	6.3647	6.1663	5.9793	6.2635	6.262	6.4603	6.0412	6.4235	6.4366	6.18	6.0834	6.3957	6.3726	6.2889	6.3424	6.2748	6.5238	6.044	6.5439	6.3807	6.493	6.267	6.6219	6.5341	6.3233	6.1869	6.2414	5.906	6.3464	6.1948	6.351	6.3086	6.089	6.2987	6.3391	6.2522	6.218	6.1062
med_04	6.5592	6.7719	6.8028	6.6276	6.4591	6.5487	6.7943	6.6269	6.369	6.5577	6.8498	6.7724	6.7249	6.6173	6.7574	6.4822	6.3589	6.6863	6.7375	6.582	6.7197	6.4843	6.737	6.4838	6.5263	6.5375	6.7764	6.4864	6.6501	6.5073	6.825	6.7119	6.5352	6.6499	6.9306	6.4721	6.6302	6.5017	6.6489	6.636
med_05	6.6052	6.4636	6.5746	6.5086	6.6909	6.6502	6.2871	6.395	6.6279	6.5063	6.4204	6.5475	6.5044	6.475	6.3874	6.5684	6.6264	6.5408	6.5032	6.4693	6.5554	6.3854	6.3662	6.5662	6.4945	6.5938	6.423	6.4859	6.5111	6.5862	6.403	6.4176	6.4908	6.5775	6.4764	6.6163	6.5392	6.4658	6.2916	6.5572
med_06	6.3411	6.3652	6.1475	6.3733	6.3582	6.2947	6.3208	6.0985	6.1103	6.3428	6.5613	6.5643	6.2056	6.276	6.2185	6.2061	6.2512	6.2551	6.5104	6.3774	6.5326	6.2947	6.3218	6.3818	6.3195	6.3208	6.4419	6.5325	6.2719	6.2555	6.3653	6.1931	6.1297	6.3448	6.15	6.1609	6.1244	6.2297	6.4057	6.3954
med_07	6.3751	6.322	6.366	6.277	6.4831	6.4055	6.4801	6.2349	6.3497	6.4438	6.2879	6.5177	6.2344	6.5749	6.1191	6.3639	6.2167	6.3569	6.3385	6.4776	6.4815	6.1572	6.4417	6.478	6.311	6.4588	6.4444	6.3476	6.2788	6.501	6.3007	6.6387	6.4938	6.6429	6.8383	6.619	6.2509	6.4201	6.2665	6.298
med_08	6.1524	6.0984	6.196	6.1167	6.3275	6.2327	6.1723	6.219	6.3759	6.4255	6.2368	6.2549	6.2296	6.2681	6.2095	6.2845	6.1226	6.0508	6.1763	6.1842	6.3282	6.1757	6.0922	6.1445	6.375	6.2111	6.2168	6.291	6.2486	6.4051	6.1874	6.2962	6.0432	6.1238	6.2373	6.218	6.0051	6.208	6.0946	6.2025

## Sheet: CPu
CPu for S1 S2 Table
Time-course of ADC (×10-4) under isoflurane (1.5%→2.0%→2.5%)
Time (s)	15	30	45	60	75	90	105	120	135	150	165	180	195	210	225	240	255	270	285	300	315	330	345	360	375	390	405	420	435	450	465	480	495	510	525	540	555	570	585	600
iso 1.5
iso_01	6.4613	6.4279	6.3537	6.1659	6.655	6.4406	6.3251	6.3255	6.8326	6.6591	6.616	6.7031	6.0898	6.7907	6.2968	6.4827	6.1612	6.2356	6.3476	5.9705	6.4332	6.6939	6.3316	6.3802	6.621	6.6392	6.6323	6.1527	6.2848	6.5304	6.4443	6.3321	6.6434	6.2686	6.4491	6.1109	6.3317	6.4317	6.3908	6.6852
iso_02	6.4979	6.1795	6.1513	6.0791	6.5178	6.2941	6.1492	5.8667	5.8771	6.2956	6.0067	6.2272	5.5374	6.1285	6.1701	6.3904	6.5025	6.3036	5.3753	5.9118	6.4701	6.0638	5.6917	5.8992	6.5099	6.1262	5.8864	5.9718	5.5146	5.7878	6.238	5.6044	5.8216	5.9954	6.1286	5.7332	5.9158	6.3102	6.3901	6.1808
iso_03	5.8943	6.1192	6.3461	6.2581	6.3191	6.4224	6.2722	6.1418	5.7664	6.377	6.1753	6.0545	6.2984	6.322	5.8467	5.936	6.5967	6.3101	6.3052	5.8439	5.772	6.4983	6.5212	5.4494	6.4243	6.5617	5.6978	5.9956	6.4913	6.087	5.9805	5.6329	6.1806	6.4162	6.1729	6.6252	6.2009	5.974	5.8664	6.3025
iso_04	6.1471	6.1779	6.3418	6.1511	6.0238	6.217	6.1662	6.248	6.4468	6.0463	6.5958	6.1691	6.1973	6.1465	6.185	6.0305	5.8124	6.2084	5.9954	6.288	6.0836	6.1108	6.3376	5.9317	5.9103	6.2084	6.2288	6.1814	6.2181	6.4597	6.1097	6.8169	6.3399	6.2483	5.9049	6.2359	5.9332	6.3543	6.2155	6.2865
iso_05	6.1941	6.0768	6.1499	6.1008	6.0416	6.1588	6.1803	5.9931	6.012	6.25	6.2144	5.8591	5.8021	6.0216	5.8721	6.2617	6.1599	6.0732	6.1421	5.9756	6.2325	5.8846	6.0493	6.3775	6.4264	5.9598	5.9064	6.6462	6.1439	6.0393	6.2514	5.951	6.1358	6.1823	6.0898	6.1145	6.1836	5.9494	5.8981	6.5128
iso_06	6.3223	6.2504	6.3806	6.3897	6.2628	6.0668	6.657	6.3276	6.6243	6.7109	6.1323	6.0437	5.9672	6.3283	6.0592	6.4347	6.7914	6.8094	6.2481	6.4902	5.9151	6.5685	6.2047	6.2577	5.9847	6.4255	6.3175	6.2886	6.3872	6.2922	6.2933	6.1439	6.3965	6.6943	6.2874	6.4428	6.4524	6.358	6.4542	6.2043
iso_07	6.0113	6.0507	5.9376	5.8755	6.2719	6.3073	6.7603	6.9878	6.0911	5.9079	5.7527	5.6862	6.0388	5.6925	6.2148	5.7837	5.9392	6.0755	6.0368	5.9682	6.1914	6.2201	6.0071	6.2906	6.0935	6.0151	5.961	5.8368	6.0527	5.9471	6.0949	5.9145	5.5928	5.9697	5.5078	6.0577	6.089	5.9451	5.9048	6.4193
iso_08	5.4334	5.6314	6.0296	5.9269	6.2921	6.051	6.0391	5.8371	5.8957	5.8372	5.7826	6.093	6.1049	6.1648	6.1758	6.0749	6.3974	5.979	5.9076	6.1665	6.3961	6.0574	6.1684	6.1353	6.1113	6.5393	5.8582	5.5613	6.2145	5.7047	5.8028	5.8614	5.8634	5.984	6.1969	6.3808	5.8009	6.2423	6.0732	6.081
iso_09	5.9053	5.9548	6.0164	5.9748	6.1881	5.8554	6.0407	6.014	5.8887	6.0636	5.838	6.0308	6.1925	5.535	6.1969	6.2837	6.2184	6.1046	6.3076	6.0818	5.783	6.204	6.4043	6.4945	6.7096	5.8955	5.9413	6.4816	5.8536	6.0919	6.2109	6.4008	6.1007	6.3378	6.7282	6.6921	5.6803	6.0831	6.3886	6.3691
iso_10	5.9475	6.0624	6.3829	6.2024	5.5752	5.9859	6.5149	5.8428	5.9086	6.1389	5.8731	6.0432	5.9946	5.7663	6.1442	5.8023	5.6143	5.8958	5.6773	5.8273	6.0595	5.79	6.0607	6.1801	5.7769	5.9239	6.216	6.1521	6.3308	5.8893	6.1266	6.2653	6.0587	5.9764	5.8976	6.2705	5.9074	6.0087	6.2289	6.1542
iso 2.0
iso_01	6.8357	6.9385	6.7873	6.3947	6.0626	6.0942	6.4221	6.6844	6.4738	6.5407	6.571	6.5881	6.7643	6.3599	6.2722	6.5397	6.3856	6.3311	6.6298	6.1913	6.5241	6.5316	6.2985	6.6157	6.4096	6.3879	6.564	6.4841	6.2783	6.6538	6.4626	6.0649	6.6445	6.1369	6.2664	6.0932	6.7041	6.3873	6.425	6.0078
iso_02	6.3931	6.4096	6.3215	5.7891	6.3955	6.1703	6.4704	6.5761	6.0528	5.7204	6.0295	6.008	5.5459	6.5704	6.2714	6.3587	6.394	6.0952	6.2223	6.3843	5.842	5.9889	6.1721	6.4811	6.6208	6.0003	6.0699	6.4079	6.3541	6.9855	6.8369	6.2548	6.4054	6.5578	6.5433	5.8942	5.9074	5.948	6.4989	6.3241
iso_03	6.5274	6.5235	6.2558	6.2846	6.4333	6.29	6.3861	6.0756	5.9425	6.0921	6.2644	6.2435	6.2388	6.1531	6.276	6.3966	6.1278	6.0239	6.4658	6.4487	5.9139	6.4987	6.179	6.0304	6.5435	6.636	6.4227	6.7063	6.8766	6.0806	6.4367	6.0948	6.2282	6.0444	6.2909	6.4601	6.06	6.2616	6.149	6.1461
iso_04	6.4882	6.3109	5.6705	6.3041	6.1314	6.6593	6.0313	6.2982	6.6497	6.3123	6.6217	6.6535	5.9858	6.4215	6.2716	6.1651	6.1197	6.1513	6.4618	5.9205	6.3812	5.9831	6.5364	6.3153	6.0272	6.1915	6.0493	6.33	5.8209	6.2793	6.023	6.1039	6.3833	6.1954	6.4951	6.287	6.3412	5.5952	6.5285	6.4786
iso_05	6.1803	6.2194	6.409	6.4444	6.1796	6.0838	6.2554	6.0663	6.0744	6.1159	6.3307	6.4855	6.0339	5.9807	6.1373	5.9786	6.2235	5.9597	6.3223	6.355	6.1875	6.4886	5.9817	6.3249	6.1074	5.8542	6.6648	6.2435	6.1335	6.2895	6.2178	6.1747	5.9259	6.0582	6.2502	6.0031	6.029	6.1968	6.4089	6.4891
iso_06	6.8873	6.7876	6.0788	6.5563	6.9156	6.6461	6.5511	6.7812	6.6978	6.6288	6.3716	6.5685	6.2502	6.5174	6.2805	6.5844	6.5608	5.9824	6.511	6.6316	6.6414	6.1189	6.1784	6.7726	6.6707	6.6306	6.5772	6.4386	6.9206	6.6278	6.5985	6.3394	6.7361	6.6694	6.389	6.2185	6.617	6.5914	6.5575	6.534
iso_07	6.049	6.0143	6.281	6.1885	5.9749	6.148	6.3884	6.4329	5.5021	6.0043	5.9934	5.6134	6.2967	6.1343	6.4646	6.2174	6.0978	6.001	6.2671	6.4852	6.1373	6.3606	5.6025	5.9792	6.0346	6.0975	6.3745	6.0274	6.3386	6.023	6.1466	6.0527	6.307	6.0696	6.5846	6.3248	6.524	6.2739	6.2918	6.0432
iso_08	5.9803	5.9482	5.9303	5.8061	6.0634	6.0732	6.0776	6.1102	6.5101	6.0754	5.9838	6.3522	6.4476	6.2982	6.0237	5.7607	6.2337	6.0897	6.6579	5.8367	6.5618	6.1767	6.1318	6.4881	6.7665	6.1545	6.0142	6.3423	6.1826	6.3378	6.0559	5.9456	6.3048	6.4141	6.3623	6.0884	6.1089	6.1132	6.1156	5.7135
iso_09	6.2822	5.8964	5.9146	6.5857	6.4368	6.3661	5.9698	6.2384	6.346	6.5356	6.0526	6.5363	5.9628	6.0387	6.0613	5.9179	6.3734	6.2241	6.3679	6.0706	5.7558	6.2267	6.2407	6.2197	6.4141	6.282	6.4425	6.2041	6.2975	6.2347	6.0989	6.1916	6.0762	6.4786	6.5112	6.016	6.4057	5.7629	6.0188	5.9792
iso_10	5.9932	5.9435	5.9889	6.025	5.799	6.2305	6.3932	6.2203	6.2727	6.024	6.1924	6.3507	6.0617	6.2815	6.2342	5.9898	6.4651	6.6291	6.1587	6.2049	6.0455	6.16	6.5394	6.4785	6.2494	6.2198	6.3753	6.2719	6.1951	6.4665	6.078	6.1202	6.2985	6.2829	6.1775	6.2918	6.0799	6.3212	6.182	5.9795
iso 2.5
iso_01	6.5053	6.5704	6.5783	6.6818	6.3333	6.1406	6.4064	6.5765	6.827	6.7115	6.8474	6.7647	6.3887	6.5423	6.2375	6.4631	6.2158	6.2869	6.6755	6.5699	6.5643	7.0556	6.628	6.025	6.7281	6.1657	6.465	6.2181	6.4231	6.3175	6.1219	6.3077	6.5037	6.625	6.2105	6.4383	6.1535	6.2115	6.2456	6.6331
iso_02	6.3195	6.3942	5.9586	6.2441	6.3328	6.2695	6.601	6.601	6.3586	5.8411	6.1184	6.6782	6.2609	6.2679	6.0927	5.9418	6.6415	5.8914	6.5029	6.3777	6.3872	6.4373	6.1957	6.2542	6.9043	6.1541	5.5829	6.1739	6.4274	6.5267	6.7265	6.5455	6.2798	5.7345	6.6956	6.6103	6.277	6.118	6.6448	6.6555
iso_03	6.1762	6.4346	6.4729	6.165	6.1037	5.8919	6.5158	6.6254	6.49	6.1609	6.2197	6.5374	6.5765	6.8462	6.3926	6.1527	6.5313	6.267	6.1986	6.3216	6.3699	6.0607	6.9104	6.397	6.1239	6.628	6.2732	6.3583	6.2224	6.5252	5.97	5.8366	6.341	6.1778	6.7218	6.4547	5.962	6.357	6.1091	6.1962
iso_04	6.921	6.8486	6.7139	6.4789	6.2494	6.1954	6.2421	6.1829	6.0983	6.2376	6.2083	6.2841	6.5171	6.5198	6.4999	6.2749	6.2043	6.1422	6.4721	6.2972	6.2708	6.1735	6.242	6.4821	6.0731	6.0824	6.4889	6.3571	6.378	6.2492	6.7022	6.4811	6.5511	6.7019	6.5573	6.3593	6.3851	6.5371	6.1963	6.4961
iso_05	6.2615	6.2077	6.1505	6.6688	6.076	5.9447	6.4359	6.1809	6.1326	6.0653	6.4972	6.1652	6.4351	5.8581	6.2684	6.3578	6.1022	6.7496	6.1022	6.0949	6.2492	6.2719	6.4267	6.1497	6.2377	6.2061	6.3123	6.1473	6.1382	6.2672	6.2986	6.2241	6.3892	6.5088	6.5315	6.2939	6.7065	6.5087	6.658	6.4344
iso_06	6.533	6.8724	6.8056	6.5005	7.116	6.392	6.3901	6.8006	6.9803	6.3584	6.6677	6.3208	6.5342	6.2834	6.5199	6.4278	6.6626	6.8479	6.4255	6.2985	6.7152	6.4762	6.64	6.6001	6.5693	6.1161	6.4411	6.7663	6.545	6.5227	6.5606	7.0455	6.5823	6.6239	6.8664	6.7997	6.2445	6.8585	6.5814	6.5353
iso_07	6.6082	6.1384	6.4768	6.3171	6.219	6.4039	5.8421	6.7115	5.9816	6.1097	6.1137	6.601	6.1886	6.0815	6.3246	6.1995	6.0077	6.6438	6.1459	6.2399	6.2992	6.4027	6.698	6.0451	6.3452	6.3959	6.2268	6.164	6.2156	6.1057	6.3692	6.6594	6.1966	6.641	6.5849	6.2438	5.9587	6.0986	6.5417	5.9704
iso_08	6.4612	6.4323	6.2227	5.9311	6.3955	6.3523	6.0878	6.4079	6.2998	6.6764	5.9524	5.975	6.2057	6.4743	5.9964	6.6826	6.1054	5.7039	6.063	6.3174	6.2357	6.3121	6.234	5.9388	6.5344	6.6305	6.0465	6.221	6.3422	6.5013	6.6012	6.4957	6.3135	6.0669	6.4853	6.0313	5.7464	6.5241	6.2557	6.0006
iso_09	6.0326	6.1388	6.2175	5.9953	6.1616	5.6972	6.3022	6.3653	6.1152	6.144	5.8769	6.5068	6.3098	6.0966	6.3375	6.7278	6.0195	6.0256	6.141	6.4505	6.1649	6.1366	6.0234	6.526	6.393	6.1741	6.4379	6.4395	6.2026	6.761	6.0317	6.3426	6.638	6.2927	6.0531	6.2991	6.0238	6.2347	6.8219	6.474
iso_10	6.4894	6.2679	6.1144	6.493	6.3482	6.7334	6.4256	6.3817	6.3306	6.3271	5.9178	5.8888	5.9548	6.4808	6.4057	6.5923	6.5123	6.3135	6.0165	6.0052	6.2876	6.4922	6.3292	6.2558	6.0231	6.3265	6.6188	6.5243	6.4914	6.6045	6.7598	6.2185	6.0833	6.2586	6.3154	6.2997	6.1837	6.4163	6.2368	6.4316
Time-course of ADC (×10-4) under medetomidine (0.1→0.3 mg/kg/h)
med 0.1
med_01	5.8239	5.8414	6.0952	5.8602	6.0166	5.9514	6.0084	6.4131	6.1659	5.9695	5.8075	5.9015	6.2574	6.0951	5.9037	5.7662	6.1307	6.1236	5.62	5.8687	5.8871	5.9069	5.5731	5.4651	6.0317	5.9032	6.0745	5.7664	5.7537	5.8322	5.6613	5.8755	5.7805	5.8646	6.0824	6.0674	6.0668	6.0641	5.778	5.7198
med_02	6.0228	6.1127	6.1678	5.8213	6.0315	5.6376	6.2642	6.4432	6.1338	6.066	6.0744	6.1132	6.3064	6.2104	6.0402	6.2897	6.1243	6.3813	6.3322	5.8256	6.1845	6.397	5.9344	6.3192	6.0515	6.0646	6.0841	6.3275	6.4743	6.1769	5.9445	6.1694	5.9934	6.1503	5.9894	6.0391	6.2664	6.0826	6.143	6.2637
med_03	5.989	5.9999	6.0582	6.3179	5.6151	6.1294	6.0629	6.092	5.8604	5.7933	6.0135	5.7306	5.8126	5.8276	5.8712	6.2656	5.9308	5.9427	5.6339	6.2769	6.055	6.0097	5.8783	5.8227	6.0604	5.7888	6.2194	5.4835	5.6276	5.6218	6.1768	5.8274	5.8624	6.0558	5.4797	5.7918	5.9582	5.5789	5.8045	6.1821
med_04	6.0357	5.9916	5.836	6.2634	5.9964	6.3406	6.3102	5.8526	6.2706	6.3011	6.3038	6.2106	5.7456	5.4346	6.0721	6.1364	6.3759	6.3632	6.1033	6.068	6.4998	5.9893	5.859	6.3147	5.8528	5.9253	6.0187	6.2033	6.0604	6.5404	6.0345	6.1295	5.9919	6.177	6.2832	6.3048	5.8484	6.0933	5.9373	5.7151
med_05	6.2543	6.2111	6.246	6.3083	5.8354	6.1514	6.3515	6.33	6.0733	6.2619	6.0639	6.1048	5.9483	5.8516	5.9499	5.8806	6.3914	6.118	5.9707	5.885	5.9354	6.3044	5.9837	6.0898	5.9206	6.5907	6.241	6.3053	5.9823	6.1537	5.8985	6.2913	5.9539	5.7924	6.0438	6.5532	6.1433	6.1025	6.2082	6.2941
med_06	6.5117	6.4461	6.353	6.1772	6.413	6.2617	6.163	6.0839	6.2317	6.0987	5.8322	6.1985	6.6359	6.1542	5.7397	6.1392	6.1115	6.2635	6.1367	6.3005	5.9922	6.1925	5.9765	6.226	6.5231	6.3546	6.4927	6.2074	6.0541	6.0117	5.9289	6.0246	5.8865	6.261	5.9713	6.4493	5.6536	6.1516	6.3462	6.2706
med_07	6.2581	6.0775	6.0645	6.3344	5.9265	5.5743	5.7258	5.982	5.8165	6.0795	6.1841	6.4699	5.7096	6.5588	5.9696	6.3242	5.7579	6.1291	5.9245	6.0761	5.7565	6.1567	6.2278	5.7983	5.7611	5.4099	6.0008	6.3599	5.8614	5.9655	6.3792	5.7462	6.2982	6.1269	5.5692	5.9823	5.654	6.4366	7.0144	6.1281
med_08	6.2188	6.0648	6.0798	6.0417	5.8652	5.9333	6.1477	6.0634	5.7595	5.9589	5.4665	5.8513	5.9323	6.0262	6.2142	5.7041	6.2571	6.0355	6.1441	6.085	6.1603	6.1566	6.156	6.1983	5.6981	5.9849	5.7791	6.2668	6.038	6.2209	5.5667	6.1049	5.8614	5.7926	5.9799	6.0815	6.1064	5.9755	5.8721	6.0885
med 0.3
med_01	6.4382	6.4171	6.1246	5.9254	6.2317	6.2885	6.3621	6.1581	6.3668	5.7372	6.1794	6.1825	5.9224	6.1567	6.0776	6.0633	6.1151	6.1369	6.1098	6.4245	6.1406	6.1864	6.0054	6.3101	6.2794	5.9615	6.349	6.2646	6.1807	6.0849	6.0119	5.9621	6.0771	6.2531	6.1899	6.4786	6.3059	6.0656	5.709	5.9422
med_02	6.1848	6.3271	6.3749	6.4586	6.3938	6.7501	6.6102	6.0988	7.4946	9.0249	5.6417	6.3166	6.5856	6.9253	6.539	6.3136	6.1807	6.38	6.3728	6.2449	6.4652	6.6544	6.2074	6.3277	6.4686	7.2137	6.183	6.4554	6.759	6.9587	6.7353	6.5724	6.3142	6.6164	6.2458	6.5131	6.7361	7.7092	6.152	6.1568
med_03	5.8747	6.0512	6.3149	6.2026	6.2071	6.1224	6.0772	5.9667	6.311	6.2651	5.7703	5.7997	6.265	6.3199	6.145	5.9421	5.6284	6.0011	5.9786	6.1459	5.8318	5.6332	6.1643	5.9343	5.6968	5.9762	6.1031	5.9481	6.093	5.7421	5.7509	5.8956	5.9642	5.6817	6.1837	6.0374	6.0587	6.1278	6.1785	6.2804
med_04	6.3068	6.3517	6.2017	6.3541	6.5316	6.3534	6.1107	6.0068	6.4717	6.196	6.3877	6.5476	6.1622	6.4722	5.9805	6.4537	6.1785	6.3518	6.7328	6.7345	6.4278	5.8778	5.9997	6.2781	5.585	6.3144	6.0892	6.5333	6.2285	5.9509	6.2201	6.6362	5.8947	6.1261	6.442	6.0643	6.2653	6.3484	6.1709	6.6096
med_05	6.1127	6.1203	6.0519	6.1097	6.2606	6.3507	6.4317	6.3333	6.1665	6.1739	6.1853	6.2609	6.0805	6.3131	6.521	6.1717	6.208	6.2119	6.3681	6.2818	5.9692	6.2396	6.3504	6.4634	6.395	6.4984	6.0678	5.729	6.066	6.3394	6.1811	6.341	6.7151	6.4827	5.995	6.2572	6.0052	6.1605	5.9512	6.2059
med_06	6.1243	6.361	6.2645	6.1926	6.0473	6.498	6.5294	6.3512	6.1518	5.4791	6.3886	6.5017	6.029	6.0419	6.0411	6.5972	6.4734	5.9841	6.2592	6.1883	6.9207	6.2149	6.2782	6.0654	5.7561	5.8223	6.039	6.3299	6.5704	5.979	6.6385	5.8971	6.1909	6.0181	6.0665	6.0907	5.8879	5.7296	6.2826	6.2398
med_07	6.7126	6.6166	6.0883	5.9559	6.2951	6.4994	6.0141	6.2807	6.3506	5.904	6.5353	6.2136	6.2862	6.1357	6.3898	6.3993	6.3155	6.2782	6.6359	6.1784	6.1753	6.1184	6.8129	5.5969	6.6014	6.2521	6.0858	6.4067	5.8589	6.0406	5.954	6.7385	6.1005	6.0154	6.5939	6.1241	6.3211	6.5385	6.3933	6.3775
med_08	6.0395	5.8559	6.199	6.1282	5.8043	6.0687	5.8973	5.9959	5.6841	5.9096	6.0572	6.2349	5.6819	6.2135	5.8509	6.0097	6.064	6.0495	5.8726	6.1826	6.2058	6.223	6.1424	6.104	6.4937	6.1357	6.3298	5.6733	6.0171	5.9189	5.9929	6.1567	6.0806	6.0219	5.8362	5.923	5.9652	6.0843	5.9678	6.1835

## Sheet: Cg
Cg for S1 S2 Table
Time-course of ADC (×10-4) under isoflurane (1.5%→2.0%→2.5%)
Time (s)	15	30	45	60	75	90	105	120	135	150	165	180	195	210	225	240	255	270	285	300	315	330	345	360	375	390	405	420	435	450	465	480	495	510	525	540	555	570	585	600
iso 1.5
iso_01	6.1719	6.2907	6.4908	6.3392	6.2046	6.2752	7.2893	6.7764	5.8524	5.7514	6.4583	6.1446	6.1739	5.8028	6.4166	6.4986	6.305	5.789	7.0394	6.8742	5.959	6.0885	6.6443	5.8686	6.1608	6.455	6.3065	6.5614	6.4095	6.1208	6.0818	6.9737	6.4701	6.2295	6.7513	6.6227	6.5981	6.5644	5.9936	6.9056
iso_02	6.8284	5.9967	5.8518	6.4932	6.5679	6.6672	5.9864	6.9151	5.7156	5.8385	6.1226	6.387	7.86	5.2283	7.3685	5.6707	6.3651	6.1359	5.9285	6.0063	5.5432	6.0879	6.4734	5.6922	6.3595	5.7221	5.5509	6.7059	6.4837	6.0157	5.4425	5.8138	5.7366	6.3499	5.164	6.1186	6.2871	5.2252	5.7334	5.9543
iso_03	6.4811	6.2756	6.6075	5.8847	5.7132	6.352	6.4914	6.8115	5.7839	6.2785	6.0728	5.8943	6.1178	6.3475	6.3936	6.2382	5.6901	5.7644	5.8896	6.0638	6.2029	6.6544	5.7717	5.8689	6.1185	5.9145	6.6489	6.2163	5.8735	6.9498	6.6274	5.9997	6.6145	5.7817	5.9089	6.3775	5.8698	6.4099	6.1632	6.2663
iso_04	6.2215	6.4099	6.1714	6.2441	6.3102	6.3007	5.7614	6.0223	5.713	6.4907	6.148	6.2034	6.2059	6.1495	6.0865	6.5345	6.8019	6.1552	6.5143	5.5067	7.039	6.8604	6.0511	6.0483	6.175	6.0644	6.252	6.1105	6.0051	5.7066	6.1775	6.2117	6.7518	6.2479	5.6596	6.3045	6.0596	6.342	6.5245	6.2982
iso_05	6.4736	6.5752	6.2644	6.3697	6.1779	5.924	6.241	6.5353	7.1228	6.0098	6.3619	6.0155	6.3274	6.0961	5.9335	6.2843	6.7938	5.538	6.2701	5.9761	5.8475	6.1795	5.9978	6.1465	5.699	6.6785	6.3663	7.0195	5.9787	6.3535	6.0205	6.077	6.196	6.6253	5.981	5.7014	6.2941	6.3685	6.3091	5.5158
iso_06	6.3111	6.125	6.4495	6.4477	6.4117	6.1756	6.159	6.3809	6.4421	6.5146	6.0418	5.7391	6.1068	6.4642	7.1544	6.1147	6.0628	6.7271	6.1393	5.9644	6.2727	6.075	6.4355	6.5218	5.9421	6.6712	6.136	5.3956	6.2194	6.3998	6.9133	6.2784	6.3138	6.8381	6.3061	6.6126	6.5576	6.7191	5.9995	6.1996
iso_07	5.6561	5.7965	6.3146	6.016	6.1256	6.745	6.5969	5.8143	6.6715	5.5612	5.6636	6.4562	6.0859	5.806	6.238	6.3855	5.8202	6.0635	5.8069	6.0866	5.9844	5.1021	5.8385	6.1925	6.038	5.755	5.9153	5.6113	6.1792	5.6846	5.9337	6.288	5.715	5.6996	5.82	6.5339	5.9477	5.7436	6.017	6.9686
iso_08	6.1281	6.1407	6.1242	6.1582	5.9173	5.8537	6.0327	6.0509	6.0623	6.6911	5.8159	6.3355	6.731	6.5958	6.4475	5.1233	6.0659	5.8445	6.6878	5.6996	6.011	5.556	5.7866	5.4763	6.3989	6.5102	6.167	6.1301	6.6165	5.8526	6.4403	5.701	6.3118	6.057	6.5224	6.0737	6.4235	5.966	5.8351	5.6326
iso_09	6.636	6.8043	6.3565	6.3044	6.512	6.0746	5.8634	6.101	5.667	5.5265	6.8303	6.4802	5.6333	6.2819	6.457	6.0216	6.4066	6.2945	6.1621	6.0842	6.2286	6.5819	6.2147	6.6447	6.2095	5.7313	6.6003	6.0734	5.9763	6.3881	6.2677	5.9567	6.4912	5.7506	6.1775	7.537	6.0301	6.1013	6.4058	5.9303
iso_10	6.2238	6.042	6.001	6.1533	5.8982	6.1549	5.9697	5.8991	6.0308	5.6898	5.7994	5.9665	5.651	6.2975	6.3052	6.3018	5.5738	6.4539	6.2209	5.3988	6.1485	6.4785	5.9371	5.9042	6.029	5.718	6.2953	6.6998	6.499	5.9819	6.481	6.6	6.6367	6.03	6.5105	6.3006	6.0748	6.263	6.4806	5.8081
iso 2.0
iso_01	5.944	6.8219	6.5864	6.3319	5.9951	6.2428	5.9672	6.764	6.1543	6.5149	6.0913	6.961	5.4529	6.487	6.1138	6.9541	6.308	5.6663	7.2388	6.752	6.1506	6.7932	6.5215	6.3808	6.5678	5.9273	6.611	6.6405	6.8414	5.8594	6.5105	6.1924	5.6829	6.0683	6.4766	6.5185	6.2997	6.8377	6.3599	6.2257
iso_02	5.9327	6.359	6.2826	6.7216	5.3929	6.5405	6.4475	5.8653	6.0193	6.3878	6.4228	5.1688	6.6989	6.4548	5.7295	6.1139	6.0491	6.365	6.1868	6.581	5.7894	6.0101	6.0102	6.3915	6.2459	6.6171	6.8363	5.8157	7.429	6.4307	5.3115	5.6033	6.1429	6.1877	5.1452	5.9784	6.4567	5.8331	5.6775	6.2912
iso_03	6.281	6.1154	6.5346	6.1634	6.3574	6.0263	5.8534	6.5345	6.4621	6.6765	6.0284	6.1928	6.1354	6.4578	6.041	6.3427	6.1579	5.8991	6.2823	5.873	5.875	6.1925	6.2575	5.9997	6.388	5.8616	6.3642	6.7271	6.0258	6.5725	6.128	6.3408	5.935	6.4077	6.4968	6.3851	6.2535	5.787	5.8968	6.4061
iso_04	6.6746	6.568	6.2909	6.1478	6.5198	6.4253	6.4045	6.1336	6.6875	6.2255	5.905	6.3479	6.745	6.0618	5.8093	5.9361	6.2185	6.2898	6.0923	6.1291	6.1508	6.617	6.3437	6.478	6.1121	6.661	6.2427	6.2195	6.3205	6.8981	6.3228	5.8252	6.2335	6.4891	5.648	6.1677	6.2007	6.7719	6.4972	5.9584
iso_05	5.939	5.9591	6.4497	6.4804	6.6034	6.8531	6.4994	5.6771	6.296	5.9591	6.251	6.1181	5.9712	6.3846	6.487	6.3979	6.0157	6.5179	5.9338	6.7125	6.9729	6.2795	6.333	7.2624	6.8208	6.3884	6.3004	6.5923	6.0803	6.8915	6.454	6.7283	6.4286	7.0074	6.1703	6.701	6.6286	6.4037	6.6532	6.8726
iso_06	6.6558	6.8276	6.434	6.4764	6.0836	6.4506	6.0559	6.1743	7.3326	6.7334	6.4837	6.2829	6.6509	6.5168	6.3518	6.3356	6.3216	6.8149	6.6251	6.3725	6.2694	6.2356	6.3727	6.5367	6.4885	5.8602	6.171	6.4145	6.4106	6.9186	6.4045	6.3201	6.9543	6.2895	6.07	6.7086	7.1808	6.3551	6.0449	7.0513
iso_07	6.094	5.9705	5.6008	6.4181	6.213	6.069	6.0559	6.8384	6.2371	5.6373	6.0205	6.1964	6.0787	6.6013	6.7834	5.8576	6.2669	5.9163	6.1686	6.01	6.0164	6.496	6.593	6.1508	6.731	6.5382	6.2797	6.1749	5.7758	6.5155	5.6691	6.2405	5.7853	6.0723	5.5138	5.5114	5.7808	5.7748	7.2448	5.8743
iso_08	6.2187	6.2877	6.6124	5.6853	6.6982	6.1887	6.2043	6.5577	5.6557	5.8978	6.4805	6.7879	6.7603	6.492	5.6648	6.4032	5.8168	6.769	6.1167	6.9433	5.9327	6.5301	6.8791	5.87	7.1208	6.4466	6.2368	6.022	6.2049	5.696	6.1347	6.5358	6.0387	6.491	6.0653	6.5336	6.5699	6.5729	5.603	6.9395
iso_09	6.97	6.3831	5.4144	6.6857	6.1662	6.194	6.3553	7.4313	6.5205	6.642	6.7214	6.8739	6.7848	6.315	6.9254	5.9694	6.7699	6.0298	6.761	7.3016	6.4636	6.7806	6.3046	6.599	6.9696	6.3213	6.1308	6.355	5.9228	6.6596	6.0624	5.5268	6.6374	6.3408	6.2568	6.0457	6.2027	5.9695	6.43	5.85
iso_10	5.905	6.0702	6.191	6.0081	6.0888	5.8855	5.9314	5.7272	6.3029	6.1277	6.5941	5.8221	6.5558	6.9365	6.5615	6.4197	6.8835	6.1627	6.2995	5.534	6.7003	6.4646	5.8867	6.7395	6.8645	5.738	6.2403	6.1928	6.3031	6.4108	6.0501	6.8676	5.9677	6.8452	6.1592	6.1358	6.5945	5.5912	6.6464	6.26
iso 2.5
iso_01	6.3622	6.4452	6.0373	6.619	6.1644	5.6174	6.5087	6.7128	6.2338	6.0954	6.1368	5.9652	6.6205	6.4683	6.0135	6.4378	6.3276	6.017	6.2713	6.4877	6.5023	5.8204	6.4414	6.1938	6.6804	6.3771	6.6339	6.4285	6.6583	6.2342	6.0733	6.6745	6.6032	6.39	5.5193	6.5918	7.1893	5.9775	5.564	6.237
iso_02	6.3913	6.6646	5.9721	5.913	7.1911	6.7845	5.6626	5.8246	6.3158	6.1323	6.4862	6.1135	6.3248	5.8629	6.1388	6.0474	6.7693	6.2639	5.8195	6.728	6.2615	6.0697	7.111	5.2376	6.0498	6.164	6.7495	5.8116	5.4584	5.8558	6.4446	6.0657	5.9697	6.0753	6.367	5.8466	6.0383	6.8485	6.1914	6.4521
iso_03	6.2939	5.7976	6.5344	6.8906	6.0014	6.1818	5.9332	6.4119	6.4001	6.4067	6.1845	5.9226	6.3793	6.4415	6.113	5.8095	6.0023	6.6274	6.8175	6.2924	6.4791	6.2576	5.9274	6.3052	6.2343	6.0087	6.4453	6.1389	6.3638	7.0078	6.052	6.2075	6.2538	5.988	6.7283	5.8793	6.1178	6.2246	6.5617	5.9469
iso_04	6.6885	6.6092	6.1631	6.2868	6.6783	6.378	5.9284	6.0943	6.6052	6.7754	5.8313	6.9653	6.1765	6.386	6.692	6.5153	6.1953	6.5709	6.5477	6.117	6.9975	6.0153	6.4633	6.3052	6.3532	6.1059	6.0162	6.0202	6.3768	6.6736	6.6495	6.6334	6.0721	6.325	6.2721	5.7013	6.73	6.398	6.6616	6.379
iso_05	6.8438	6.4389	5.766	6.8613	6.1995	6.7034	6.5976	6.3726	6.5254	6.0152	6.5265	6.5289	6.4775	5.9191	7.2681	6.9876	5.7404	6.8061	6.0211	6.3226	6.7051	6.3625	6.2263	6.6993	6.7923	6.9857	6.5683	7.1575	6.4097	6.765	6.7717	6.0845	6.1308	6.951	6.488	6.4148	6.8514	6.4671	6.6248	6.1752
iso_06	6.412	6.6917	6.5298	6.4326	5.9676	6.2354	6.2722	6.0412	5.8321	6.7448	6.3452	6.4349	6.4007	6.0753	6.321	6.2779	6.7133	6.1056	6.3809	6.3888	7.3869	6.2637	6.3936	6.24	6.5381	5.9512	6.6687	7.133	6.9028	6.0978	6.7321	6.35	6.7032	6.358	6.6431	6.641	6.5454	6.4313	6.3767	6.7608
iso_07	6.524	6.584	6.4174	6.035	6.3172	6.3949	5.9485	6.3041	6.5977	5.9743	5.5777	5.9791	6.2006	5.2778	6.8916	6.4815	6.2743	6.3929	6.6108	5.8858	5.8564	5.9474	5.6259	6.4982	6.7264	6.4878	6.2433	6.776	5.8737	6.083	6.4871	5.2066	6.1519	7.0409	6.3179	6.5884	5.8175	6.2691	6.12	6.2189
iso_08	6.0573	6.1886	6.2865	6.178	6.6497	6.1769	5.7148	6.7362	6.3868	6.2792	6.247	6.3128	6.3008	6.4568	6.4738	5.9169	6.2758	6.1713	6.416	5.7869	6.6593	6.794	6.811	5.9873	6.9176	6.7411	6.1864	5.7708	6.0312	6.2568	6.8517	6.4507	6.2095	6.4034	6.6095	5.8168	6.432	7.0042	6.2564	6.3634
iso_09	6.1718	5.9531	6.158	7.1395	6.187	6.461	6.1285	5.8532	6.983	6.6256	6.6221	6.665	5.8004	6.6858	6.1953	6.1392	5.8979	6.8639	6.5395	6.8765	6.8453	6.9294	6.3205	6.1132	7.1933	6.7765	6.9484	5.5195	6.0349	6.5889	5.8067	6.5072	6.2133	6.1643	6.3076	6.7849	6.6824	6.3793	6.3528	6.6755
iso_10	6.1279	6.3468	6.2999	6.1636	6.2412	6.0663	6.8286	6.5498	6.3938	6.5463	6.1228	6.4029	6.2277	5.2955	6.3922	6.0173	6.4623	6.0943	6.2594	5.7445	6.5055	5.8989	5.805	5.7814	6.0073	6.4522	6.2349	5.8421	6.5803	6.6608	5.8161	6.2167	6.4605	6.2971	7.0281	6.2727	6.8837	6.1897	6.4951	6.3089
Time-course of ADC (×10-4) under medetomidine (0.1→0.3 mg/kg/h)
med 0.1
med_01	6.0765	6.0713	6.616	5.7669	5.7368	6.3416	6.5178	6.3394	6.3223	6.4193	5.8508	5.9553	6.0002	6.2582	5.6563	5.8207	5.9453	5.8603	5.952	5.5427	5.3768	6.1655	5.7448	6.1328	6.6623	6.1738	5.6358	5.638	5.68	5.6964	5.6415	6.0648	6.0832	5.4662	6.0647	5.9093	6.1878	5.9986	5.8116	5.9917
med_02	6.548	6.5679	5.7505	6.3425	6.2852	6.4417	6.1885	6.1412	6.9147	6.1466	6.4528	6.4626	6.3861	6.0525	6.5109	6.189	6.3377	5.67	6.744	6.3423	6.7061	5.7256	6.2178	6.554	6.46	6.5683	6.454	6.075	6.6838	6.4072	6.6158	6.6984	6.6245	6.1175	5.8429	6.3199	6.1693	6.0595	6.6343	6.2124
med_03	5.767	5.9393	6.2026	5.9043	5.8043	6.1358	5.8285	5.8945	6.0603	5.9554	5.9765	5.6578	5.976	6.0033	5.7961	5.6999	6.0998	6.3197	5.8012	6.3996	5.6118	6.2625	6.17	5.9449	6.2358	6.0379	6.1198	6.2045	6.429	6.5685	6.2555	6.2744	6.0328	6.6201	5.7782	6.3075	6.4572	6.326	6.6745	6.3462
med_04	5.7933	6.0025	6.2922	5.7832	6.3731	5.9097	6.5571	6.5359	6.5528	6.1864	5.8454	6.1483	6.4463	6.6533	6.3672	6.5715	6.7999	6.7262	6.1555	5.8398	5.775	5.6827	6.4395	6.5618	6.4048	6.4114	6.3749	5.9941	6.478	5.8215	6.431	6.2215	6.7146	6.389	5.9983	5.7266	6.4255	6.726	5.8676	6.2268
med_05	6.2832	6.3716	6.3068	6.828	6.4559	5.7278	6.3924	5.4591	6.2771	5.944	5.9052	5.7155	5.7035	6.156	6.0565	5.8014	5.851	6.4034	6.1995	6.1437	7.1629	6.4345	6.5876	6.328	6.3293	6.6353	7.1455	5.9599	5.5914	6.5868	6.6777	6.4983	5.9332	5.5685	6.3473	5.8651	6.4076	6.0769	6.6573	6.2105
med_06	5.866	5.6076	6.0733	6.0392	6.129	6.219	5.6502	6.2352	5.5798	5.9929	5.862	5.8886	6.2757	6.2667	6.6338	6.0063	6.2015	6.271	5.8969	5.8693	5.7635	6.7135	5.3696	6.1413	6.1154	6.5637	6.5219	5.887	5.5358	6.8918	5.5705	5.5402	5.7412	5.6876	5.3545	6.2898	6.1078	5.8754	5.9267	6.204
med_07	5.3968	5.353	6.2233	6.2065	5.9014	5.7734	6.1643	5.8208	6.1749	5.975	5.6643	6.355	6.2983	5.925	5.7597	5.6934	6.0218	6.1237	5.9733	6.1292	6.0805	6.5633	6.2851	6.1411	5.6182	5.7704	5.6954	6.49	5.7919	5.4011	6.0789	6.2924	6.2006	6.9262	5.7467	5.4614	5.6402	6.1169	6.1975	6.0283
med_08	6.1516	5.9203	6.1265	5.9913	5.8222	5.7917	5.8673	5.7514	5.8849	5.919	5.8542	5.6911	5.698	6.2563	6.1495	5.7439	5.8468	6.0076	5.6097	6.1008	5.6416	5.8503	5.7748	5.7399	6.2403	6.0933	6.2	5.7162	6.2971	6.3222	5.776	6.0925	6.1039	5.7698	5.4451	6.1387	6.1677	6.232	6.1143	5.6594
med 0.3
med_01	6.3018	6.1542	6.1698	6.033	5.9736	6.1298	5.9361	6.136	6.3372	5.6407	5.4953	5.8978	6.1699	6.7557	5.9521	6.5798	6.5579	6.2289	6.079	6.5484	6.1786	6.1639	5.9242	6.7899	6.1524	6.0145	6.2467	5.8644	6.8264	5.7303	6.1275	6.5784	6.0769	6.2612	6.634	6.5085	5.9567	6.1018	6.6123	5.9346
med_02	6.3712	6.343	6.6489	6.1564	5.8384	6.7345	5.8426	6.1588	8.3261	10.899	6.038	6.729	6.5414	6.2709	6.3549	5.7919	5.9073	5.9151	5.9915	6.0184	6.5634	6.1757	6.454	6.283	6.4612	6.5708	6.0109	6.8854	6.3579	6.3274	7.129	5.9204	6.2902	6.9276	6.0385	5.2704	7.307	8.8307	6.3105	6.4584
med_03	6.5922	6.2321	5.767	6.1928	6.6043	6.3663	6.2795	5.9218	6.8219	5.6624	6.1815	6.328	6.1113	5.843	5.6399	6.586	5.7889	5.8542	5.787	6.1469	5.3373	6.266	6.0418	6.4868	5.6298	5.4638	5.924	6.2925	6.3375	5.4584	6.0469	5.893	6.1722	6.4361	6.3862	6.0311	6.3096	6.8207	5.9238	5.7495
med_04	6.1038	5.7415	6.6343	7.0868	5.7521	6.5735	5.7895	6.2772	6.1407	6.2245	5.6357	6.5098	6.3245	6.1164	6.4342	6.2516	6.0047	6.2663	6.5803	6.9972	6.4374	6.5073	6.0303	6.7754	5.9419	6.29	5.8517	6.1528	5.4033	6.565	6.029	7.1682	5.4813	5.4813	6.6569	6.3954	6.2291	6.0172	6.5627	6.2107
med_05	5.5449	5.4213	5.9906	6.4293	5.5405	6.5798	6.0392	6.2815	6.4958	6.1044	6.2496	5.9891	5.9521	6.1602	6.2785	5.7283	5.5029	6.242	6.4335	5.5977	6.5284	6.3364	6.1356	6.0168	6.1514	6.4992	5.8364	5.845	6.5742	5.5832	5.962	6.5613	5.8863	6.4702	5.753	6.1879	6.3031	5.5166	6.1167	5.8985
med_06	6.3571	6.3212	5.7324	5.9328	7.0496	5.9324	5.7948	6.3658	5.9083	5.6635	5.6715	5.9809	6.6763	6.25	5.8723	5.8761	5.8812	5.7153	5.7127	6.6008	5.7204	6.0491	5.8868	5.7486	5.9103	6.0501	6.142	5.8398	6.7952	5.751	5.761	6.9321	6.0816	6.3779	6.4491	6.5246	5.9507	5.3351	6.657	6.6557
med_07	5.4879	5.6658	6.2238	6.3663	5.7191	6.2723	5.7438	5.7115	6.3284	5.594	6.6273	5.4642	6.8848	6.5866	6.1111	6.1957	6.4083	6.125	5.7409	5.9808	6.2841	5.9943	6.4486	6.3935	6.0026	6.3373	6.478	6.2293	5.9827	6.5998	6.0848	5.9283	5.9953	6.078	6.1746	6.0634	5.6083	6.3781	5.4312	5.3915
med_08	5.629	5.6122	5.8221	6.0199	6.0156	5.4616	6.1925	5.9988	5.8045	5.7755	5.9248	5.9683	5.768	5.6625	5.4044	5.7405	5.842	5.767	5.564	6.0359	5.8219	5.813	5.9501	6.4667	6.1147	5.6785	5.3268	5.8589	6.2021	5.8899	5.7538	5.6414	5.6188	5.7684	5.4405	5.3067	5.9781	6.0002	6.0428	6.1964

## Sheet: Au
Au for S1 S2 Table
Time-course of ADC (×10-4) under isoflurane (1.5%→2.0%→2.5%)
Time (s)	15	30	45	60	75	90	105	120	135	150	165	180	195	210	225	240	255	270	285	300	315	330	345	360	375	390	405	420	435	450	465	480	495	510	525	540	555	570	585	600
iso 1.5
iso_01	6.1997	5.7863	5.9821	6.5032	5.6922	5.7697	6.5828	6.0772	6.7544	6.4335	6.1932	5.9609	5.7084	6.0464	6.0097	6.4203	6.316	6.4781	6.0386	5.8416	6.0696	6.2421	5.953	6.094	6.077	5.5155	5.4057	6.2796	5.6912	5.9438	5.6893	6.2688	5.6421	6.3162	6.0609	6.1689	6.3925	5.8329	5.9518	5.7498
iso_02	6.1179	5.7828	6.1855	5.5633	5.621	4.9388	5.1191	5.7729	5.3133	5.745	5.896	5.4962	5.5608	5.4305	5.968	5.8498	5.7621	5.4437	6.0426	5.1729	5.2561	5.2104	5.6644	5.4419	5.7266	5.598	5.3218	6.0118	5.2416	5.3457	6.1353	5.6081	5.9429	5.7274	5.8042	5.5354	5.6196	5.246	6.3949	5.9413
iso_03	5.8716	5.5465	5.5625	5.6346	5.1321	5.362	5.9775	5.1814	5.2185	5.7555	5.0787	5.7892	6.1583	5.2116	5.6488	6.4846	6.086	5.1259	5.494	5.9427	6.5085	5.7135	5.8492	5.418	5.4696	5.345	5.7169	5.5978	5.5167	5.5905	5.5559	5.3291	5.7457	5.4985	5.4947	5.6349	5.9179	5.2905	5.4752	6.0519
iso_04	6.3012	6.0189	6.1081	5.9428	5.5806	5.7869	5.8788	6.2346	6.0951	5.9467	5.7408	5.6632	5.9312	5.4607	5.921	5.8986	5.4582	5.5077	5.7326	6.3451	5.9847	5.6524	5.5242	6.0505	6.2383	6.3062	5.6358	5.874	5.6926	5.9172	5.4919	5.8809	5.592	5.3708	5.5103	5.5896	6.2946	6.1159	6.2949	6.3161
iso_05	5.2637	5.5515	5.6842	5.7988	5.5638	5.7344	5.6694	5.5504	5.3772	5.8489	5.7806	6.1093	5.8684	5.5663	5.7705	5.7393	5.7229	5.7421	5.7287	5.4729	5.9174	5.8214	6.1754	6.0805	5.405	5.7929	6.1052	5.5595	6.2473	5.6067	5.3714	5.923	5.6876	5.5052	6.265	6.0859	5.7169	6.0113	5.7943	5.595
iso_06	6.4921	6.3505	6.407	6.0473	6.3701	6.2222	5.9537	6.6712	5.6771	5.927	5.4439	5.3058	6.2775	5.886	6.1315	5.5999	6.4799	6.277	5.6126	6.2645	5.814	6.4841	5.7809	5.8986	5.6209	6.2082	5.7092	5.9434	6.3977	6.3141	5.5642	6.0111	5.9583	5.4624	6.1268	6.0719	6.1964	5.9539	5.9832	6.5399
iso_07	5.7892	5.6321	6.0214	5.2912	5.8751	5.4682	5.7491	5.9316	5.6876	5.5693	5.6266	6.009	6.0624	6.0461	5.802	5.9816	6.186	5.8856	5.5464	5.7406	5.8888	5.685	5.2672	5.4488	5.9689	6.2991	5.5481	6.1433	5.6692	5.5556	5.7329	5.6421	5.3729	6.0034	5.6177	5.6579	6.1923	5.7006	6.4483	6.1643
iso_08	6.2235	5.4984	5.3269	5.2454	6.257	5.1782	5.3475	5.7454	5.7543	5.2553	5.5505	5.2924	5.1304	5.169	5.7854	5.1575	4.896	5.9908	5.3869	5.2738	6.4215	6.2798	5.234	5.6135	5.8121	5.2014	5.315	5.3773	5.6888	5.8606	5.473	6.0859	5.5543	5.4091	6.053	5.6919	6.338	5.3766	5.3079	6.3082
iso_09	5.5752	5.7179	5.295	5.6449	6.0803	5.311	5.9526	5.8216	5.6483	5.2947	5.4473	6.3898	5.3509	5.5815	5.4803	5.4708	5.7803	5.9646	5.435	5.6945	5.8168	5.7414	5.5998	5.2699	5.7915	5.8893	5.6517	5.8351	5.1981	5.2564	5.6403	5.3036	5.8154	5.6973	6.4039	5.5064	5.7744	5.8162	5.6585	5.8426
iso_10	5.6751	5.8885	5.6491	5.9427	6.0139	5.4893	5.6025	5.6084	5.5045	5.7508	5.8134	5.194	5.5834	5.8891	5.7318	5.1245	5.4882	5.6478	5.4839	5.7036	5.9185	5.4907	5.4346	5.4905	5.6053	5.1601	5.7793	5.9888	5.5069	5.1913	5.4427	4.8023	5.6278	5.9903	5.3675	6.1115	5.3873	5.8602	5.7127	5.875
iso 2.0
iso_01	6.4459	5.3333	6.4407	6.4094	6.6193	5.5459	6.075	6.0915	5.7152	6.0062	6.5002	5.7788	5.573	6.0615	6.1483	6.3209	6.1337	5.8085	6.0721	6.3342	6.3345	5.8425	6.065	6.54	6.0831	6.3745	5.8667	6.241	6.5628	6.1129	5.945	6.3354	6.5322	6.0555	5.9617	5.6094	6.1426	6.5432	6.2073	5.8691
iso_02	5.6038	5.8884	6.3638	5.5355	5.8331	5.8322	6.2888	6.074	6.4246	5.3626	5.4192	6.2323	6.162	5.3818	5.929	6.0349	5.476	5.6113	5.6424	5.6714	6.2072	5.2657	5.6375	6.1374	5.4683	5.6631	5.9925	6.4752	5.8068	6.1437	5.0904	5.6745	5.8308	6.2248	5.2354	5.1328	5.8178	6.2618	5.5255	5.5293
iso_03	5.1729	5.8491	6.0074	6.1255	5.5843	5.5615	5.3779	5.4144	5.1689	5.5025	5.6903	5.523	5.7893	5.6186	5.6113	5.2596	6.1344	6.6121	4.9634	6.2289	5.5854	6.1027	5.3623	5.7851	6.2896	5.7232	5.9858	5.5304	5.1372	5.2477	6.1816	5.5738	5.4492	5.6911	5.4439	5.8189	5.479	5.7888	5.5142	5.9765
iso_04	5.842	6.2969	5.841	6.1407	6.131	6.29	5.3452	5.8781	5.7675	5.6556	6.4463	5.8553	5.3468	5.3949	5.9846	5.7948	5.5567	5.8481	5.755	5.9675	5.6909	5.6238	5.5145	5.9741	5.8381	5.729	6.4268	5.6353	6.3094	5.8578	5.6215	5.9066	6.0938	6.4154	6.0906	5.3104	6.0936	5.8806	6.2588	5.8769
iso_05	6.2616	5.8208	6.0537	5.6264	5.7108	5.2882	6.3206	5.9557	6.0928	5.912	6.2459	5.8755	5.9381	6.0634	6.3172	6.0163	5.7461	6.4837	6.1387	5.9227	5.9202	6.15	6.3381	5.9157	5.574	6.0557	5.8628	5.5977	6.1802	6.0488	6.1174	6.1751	6.4575	5.7724	6.1014	5.9015	5.8642	5.445	6.3883	6.0531
iso_06	5.9424	6.224	6.3443	7.148	5.8115	6.2377	6.3058	5.9285	6.0133	5.8635	6.6556	6.0215	5.5214	6.1722	6.2917	5.7378	6.0021	6.337	6.2933	5.9611	6.689	6.2879	6.7018	6.5963	5.7233	6.0515	6.4125	6.1705	6.9212	5.7415	5.8128	5.8375	5.8729	6.0017	6.0916	6.1095	6.0051	6.3419	5.8061	5.9152
iso_07	6.7322	5.7302	5.341	5.5056	5.4816	5.3612	5.6843	5.7877	5.5744	5.7776	5.5953	5.5144	5.8908	5.9761	5.897	6.1135	6.0092	5.8216	5.1211	5.5871	5.9454	5.8259	5.8023	5.3064	5.6338	5.7292	5.8475	5.4936	5.8107	5.9902	6.1087	5.6045	6.2315	6.3603	5.5271	5.1099	5.744	5.7975	6.0028	5.4057
iso_08	5.2857	5.7872	6.3109	5.521	6.2145	6.2594	5.6065	5.503	5.793	6.0604	5.8839	5.1293	5.7421	5.8384	6.2795	5.9108	5.1427	5.1782	6.4415	5.6361	5.5365	5.8583	6.1827	5.6664	5.8328	5.8629	5.4395	5.4728	5.0257	6.1241	6.6729	5.8142	6.0501	5.6785	5.7984	5.3241	5.0781	5.9344	5.6352	5.3622
iso_09	5.6566	6.1704	5.8205	6.1192	5.6607	5.6034	6.1255	5.284	5.966	6.4165	6.1508	5.557	6.0329	5.7682	5.3091	5.5517	5.7063	5.6323	5.6228	6.0931	6.0782	6.1986	5.5391	5.6877	5.6971	5.4914	5.6599	5.8673	6.2164	5.8339	5.9429	5.0694	5.9311	6.2339	5.7789	6.6231	5.4169	5.4757	6.1912	5.5472
iso_10	5.7208	5.9806	5.8553	5.3666	5.7698	5.7531	5.6843	5.9663	5.1845	6.033	5.7771	5.6188	5.467	5.5069	6.1321	6.0737	5.6394	5.5311	5.2818	5.8152	6.0823	5.9819	5.7501	5.6526	5.8907	6.0347	5.7594	5.9438	6.0787	5.67	5.8961	6.0806	5.7172	5.5976	5.764	5.8779	5.904	6.0582	5.2713	5.387
iso 2.5
iso_01	6.0414	5.8507	6.4557	6.4614	6.0789	6.5757	6.0572	6.0036	6.0713	5.9278	6.3797	5.7918	6.0433	6.1868	6.2417	6.054	6.3542	6.6495	6.4933	6.4631	5.9028	6.119	5.8321	6.3207	6.0826	6.7694	6.1272	6.2125	5.5568	5.7985	5.9471	6.1796	6.0593	6.3991	6.5367	5.7705	6.3799	5.8618	6.2191	5.8637
iso_02	5.9124	5.4325	5.6823	5.9048	5.5828	6.2418	5.742	6.1678	5.8839	5.6732	5.9514	5.965	5.581	5.849	5.8111	5.6357	5.9737	5.897	6.0701	5.71	5.6032	5.516	5.819	6.2821	5.5334	5.7785	5.7528	6.2531	5.5467	5.6442	5.523	5.9082	5.2242	5.7468	5.964	5.5749	5.8854	5.3667	6.2808	6.0854
iso_03	4.809	5.7538	5.444	6.4148	6.0087	5.8406	5.8302	5.3529	6.26	5.9168	5.6281	5.9035	6.5983	5.9981	5.8814	5.9014	6.0905	5.7102	5.8974	5.8382	6.2469	5.684	5.803	5.7534	6.3446	5.4668	5.8935	5.6015	5.8817	5.7655	5.9962	6.0758	6.5248	6.2811	5.8303	5.5666	5.3907	6.1461	5.6791	6.3952
iso_04	5.5661	5.7497	5.9133	5.8137	5.9543	5.8102	5.5836	6.0163	5.9354	5.6402	6.0012	5.7232	5.6533	6.165	6.0248	5.9907	5.7796	5.7634	6.056	6.1993	6.4186	6.3097	6.0922	5.9187	6.0485	6.1768	6.0521	6.3734	5.8597	6.0666	5.9474	5.6576	5.921	6.2156	5.6795	6.0591	5.8733	6.4922	6.0533	5.7708
iso_05	5.8459	5.8466	6.2395	6.0125	6.1301	6.2075	5.6426	6.4582	5.7825	5.7748	5.6199	5.4727	5.9491	5.877	6.1455	5.8413	6.1369	6.0257	6.1889	6.2977	5.5987	5.775	6.5765	5.8215	6.3082	6.3506	6.2797	5.8941	6.3837	6.0653	6.108	6.5848	6.0428	5.9646	5.7922	5.7549	6.0836	6.4882	5.964	6.0819
iso_06	5.708	6.1475	6.0207	6.0525	6.6638	6.3084	6.409	6.0679	5.7466	6.6612	6.3809	6.342	6.2579	6.1947	6.1744	6.2322	6.3114	6.7017	6.1091	6.1705	6.4884	6.4344	6.2107	6.5055	5.7013	6.4291	6.6107	5.6245	6.1304	6.5178	6.3884	6.1957	6.5606	6.2457	6.4735	6.0874	6.2169	6.2756	6.3497	5.9072
iso_07	5.2261	5.3885	5.6099	5.8149	5.7594	5.8835	6.3973	6.084	5.8482	5.714	5.3137	5.4521	5.8161	5.8851	5.937	5.8843	5.9116	6.1635	5.5369	5.7018	5.2581	6.0861	6.3394	5.9981	5.6698	5.6435	5.5421	6.0268	5.5304	5.7034	6.2063	6.0086	5.8446	5.5065	5.17	5.9272	6.1807	5.9269	5.5206	5.6247
iso_08	5.9851	5.596	6.1599	5.9112	6.1862	5.7661	5.7456	5.7282	5.5223	4.9764	6.3634	6.241	5.6308	5.5058	5.3709	6.3439	5.6979	6.0036	5.4678	6.1904	5.4823	5.8158	5.9201	5.7918	5.7592	5.2701	6.1956	5.9845	5.9172	5.6668	5.1028	5.889	6.3563	5.5711	5.7188	6.2802	6.7191	6.4428	6.1598	6.0811
iso_09	5.7918	6.0973	6.3696	5.5645	5.5426	6.0343	5.6173	5.9086	5.8237	6.0184	5.875	6.01	5.1805	6.1448	5.7335	5.5897	6.3006	5.5333	5.6543	6.2	5.7681	5.5033	5.5023	5.9801	5.3864	5.9275	5.4416	5.8826	6.2754	5.7743	6.0899	6.2977	5.8094	5.7873	6.1422	6.1113	6.0809	5.5833	6.1977	5.9805
iso_10	5.7991	5.8841	5.7103	5.976	6.2424	5.3421	5.6902	5.52	5.8738	5.5242	6.0338	5.8415	6.1502	5.4801	5.9559	5.7907	5.9186	5.868	6.0608	6.1799	5.9655	6.0306	5.7839	5.8031	5.899	5.8969	5.9723	6.2666	5.9486	6.4049	5.6484	5.9248	5.8084	5.4219	5.9031	5.9445	5.643	5.5935	5.6919	5.7952
Time-course of ADC (×10-4) under medetomidine (0.1→0.3 mg/kg/h)
med 0.1
med_01	4.9354	5.3359	5.3968	5.7548	6.2779	5.4057	5.3602	5.1385	5.4889	5.5831	5.3269	5.1741	5.5772	5.3643	5.4055	5.0667	5.2586	5.4189	5.4018	5.2813	5.7027	5.2387	5.5328	5.4486	5.4178	5.8186	5.3231	5.866	5.3162	5.7244	5.6025	5.3977	5.6323	4.8285	5.3812	5.3788	5.51	5.4175	5.0004	5.6634
med_02	5.5961	5.6278	5.6987	5.252	5.2343	6.2352	5.9224	5.423	5.1917	5.8151	5.1374	5.8798	5.7205	5.8168	5.867	6.1184	5.883	5.6038	5.4006	5.8875	5.5738	5.4884	5.279	5.5876	5.3411	5.4039	6.2185	5.9007	5.7679	5.7564	5.7022	5.7317	5.531	5.7611	5.3778	5.26	5.4818	5.8973	5.5736	5.7067
med_03	6.2705	5.2988	5.4235	6.0889	5.3364	5.5008	5.5538	5.497	5.7406	5.9531	4.8689	5.2543	5.2412	5.7621	5.777	5.7282	5.5149	6.0712	5.8313	5.0713	5.8605	5.4623	5.3789	5.4653	5.6535	5.6868	5.7551	5.2841	5.6078	5.5566	5.6602	5.2739	5.3881	5.713	5.1984	5.7562	5.6165	5.5097	5.6404	5.7713
med_04	4.4701	4.9389	5.7172	4.9445	4.8052	5.2461	5.4838	4.8166	6.1709	4.5285	5.4275	5.6419	4.5441	5.6963	5.6444	5.5317	5.1047	5.2927	5.8867	5.5684	4.7831	5.3339	5.9177	5.7721	5.021	5.2226	5.1122	4.789	5.6973	5.231	5.3643	5.9737	5.3561	4.5462	5.1489	6.2068	4.8764	5.1218	6.2521	6.0083
med_05	6.4051	6.1545	5.0359	5.658	5.8145	5.5362	5.6702	5.5987	5.6434	5.7002	6.0669	6.1452	6.0294	5.6737	6.1969	5.4864	5.6278	5.7831	5.9883	5.806	5.5707	6.0811	5.6576	6.3171	5.5955	5.6968	5.8678	5.6164	5.8669	5.6714	5.7709	6.3832	5.2477	5.5768	5.3093	5.7834	6.4184	5.4031	6.0276	6.4379
med_06	5.8546	5.4672	5.7271	5.5801	5.7839	5.4005	5.7932	5.6888	5.4398	5.6248	5.3251	6.0016	5.342	5.5478	5.5389	6.0054	5.27	5.7297	5.0409	5.8644	5.6782	5.641	5.8658	5.0902	5.0753	5.3665	5.4749	5.8776	5.5472	5.1763	5.4661	5.8111	4.8185	5.3268	5.8554	4.9934	5.5844	5.6484	5.435	5.6948
med_07	5.514	5.3239	5.3434	5.0543	5.8996	5.7503	5.65	5.4866	5.6042	5.4232	5.0103	5.7241	5.6455	6.5002	5.0727	4.7676	5.8446	6.1622	5.7655	5.9441	5.4569	5.4257	5.4863	4.9565	5.033	5.4001	5.1929	5.9816	5.3154	5.5617	5.6197	5.0736	5.9757	5.2884	5.6192	5.7603	5.6441	5.7319	6.0322	6.1897
med_08	5.6166	5.5562	5.5271	5.7766	5.9855	5.3305	5.6376	5.2845	5.7968	5.5818	5.9512	5.6463	6.0698	5.8381	5.1858	5.8792	5.9408	5.7551	6.0211	6.0714	5.8741	6.0831	5.5894	6.2917	6.1455	6.0229	6.0257	5.5596	6.3761	5.8001	5.96	5.6395	6.1375	5.2283	6.2639	5.6311	5.4477	5.6568	6.154	6.2019
med 0.3
med_01	5.6599	5.547	5.4917	6.0562	5.8799	5.848	5.6456	6.0588	5.7601	5.292	5.4643	5.2817	6.104	6.0791	5.9539	5.4521	5.7777	5.4931	6.1325	6.0625	5.7418	6.1745	5.8605	5.9689	5.407	5.6283	6.07	5.949	6.0133	6.0238	6.1563	5.4703	5.5005	5.8676	5.5872	5.8173	5.5258	5.3244	5.5358	5.8129
med_02	5.9214	5.7907	5.3327	5.4476	6.1142	5.8952	6.0834	5.3828	6.0805	6.7181	6.3864	5.8405	5.6462	5.9848	5.9561	6.1535	5.5857	5.5901	5.8325	5.7179	6.3193	6.0318	5.6629	5.8817	5.9139	6.3481	5.9343	6.0961	6.8182	5.5259	5.8898	5.243	6.0428	6.0041	5.2645	6.3631	5.3526	5.8981	6.1265	6.6324
med_03	5.6031	5.805	5.161	5.4564	5.8388	5.4576	5.5823	5.442	5.6678	5.4561	5.0775	5.3627	5.833	5.8251	5.1018	5.4175	5.6251	4.6963	6.0767	5.9019	5.3599	5.0579	5.7273	5.9358	5.2172	6.0287	6.6188	5.7071	5.3699	5.2655	5.4869	5.8544	5.2999	5.2031	4.8579	5.4724	5.4049	6.2044	5.574	5.1263
med_04	5.4133	6.4864	5.5174	5.1206	5.4536	5.6825	5.908	5.2701	5.4654	5.702	5.3893	5.3587	5.9606	5.9242	5.3736	5.9095	5.6161	5.8321	5.0199	6.0485	6.096	5.2934	5.3377	5.0017	5.9685	5.985	5.276	5.7779	5.2833	5.8267	5.2804	5.8908	5.8087	4.8925	6.2044	5.6076	5.5993	5.7497	5.1818	5.5875
med_05	5.8978	5.9005	6.2415	6.0875	5.4652	5.9227	6.0023	5.6678	5.5574	6.5617	5.0566	5.7984	5.8071	6.2761	6.298	5.7108	5.7049	6.5321	5.9478	5.9514	6.2124	6.2262	6.3572	5.6873	5.7399	5.6355	5.8399	5.7084	6.0963	6.0644	5.9583	5.983	5.706	5.5285	5.9476	6.3146	6.2674	5.9867	5.7093	5.7305
med_06	5.832	5.834	5.0712	5.7458	5.0463	5.4769	5.8577	5.5081	5.1888	5.5317	6.4736	5.6705	4.8117	5.6971	5.4679	5.4417	5.1142	5.4917	5.6033	5.4334	5.3614	5.8826	6.5751	5.253	4.9739	5.7471	5.7129	5.837	5.3834	5.9125	5.2955	5.9184	5.1615	5.4933	5.8882	5.5102	5.1642	6.1217	6.9678	5.5803
med_07	6.0346	5.9627	5.1489	5.6994	5.8551	6.0296	5.7944	5.5232	5.819	5.8381	6.0197	5.3972	5.863	5.6002	6.0553	5.6229	6.4918	5.857	5.3325	5.6585	6.128	6.1689	5.8595	6.2349	6.5091	5.8051	5.3889	6.0416	5.7497	6.6194	5.1425	5.6808	6.0911	6.2143	6.3161	5.7156	6.5189	5.6674	5.2683	5.5724
med_08	5.7587	5.5288	6.1647	5.324	5.9244	5.9141	6.1679	6.0027	5.959	5.9418	6.4694	6.0906	6.1588	6.0079	5.7779	5.4569	5.9507	5.8347	5.8698	6.2698	5.72	6.5043	5.8501	5.6794	5.4423	6.0061	6.0892	6.0553	5.9607	6.028	6.073	6.5414	5.537	6.083	6.1344	5.5439	5.6599	5.7345	6.3982	6.1981

## Sheet: V
V for S1 S2 Table
Time-course of ADC (×10-4) under isoflurane (1.5%→2.0%→2.5%)
Time (s)	15	30	45	60	75	90	105	120	135	150	165	180	195	210	225	240	255	270	285	300	315	330	345	360	375	390	405	420	435	450	465	480	495	510	525	540	555	570	585	600
iso 1.5
iso_01	5.8677	5.9159	6.1661	5.4931	6.1198	6.139	6.6692	6.7174	7.2073	6.4514	5.6013	6.127	5.6809	5.9638	6.3897	6.3175	6.5034	6.5439	6.6339	6.5089	5.3376	7.102	6.1574	5.9111	6.1999	6.1424	6.8533	6.5931	5.7494	6.1012	6.1976	6.2483	6.3244	5.6861	5.9271	6.0799	6.2803	6.1564	6.4781	6.244
iso_02	5.9655	5.8474	6.1631	6.3839	5.8002	5.4014	5.2102	5.6247	6.0123	5.9256	5.8646	5.5557	6.1778	6.1518	5.9373	6.3225	6.0692	5.9794	6.3543	5.5069	6.1221	5.3525	5.9186	6.1104	5.8109	5.3199	5.7989	6.0472	5.5453	5.739	6.23	6.147	6.4414	5.7556	5.7367	6.0103	6.4279	6.4615	5.4158	5.7355
iso_03	5.8166	6.2204	5.3998	6.0836	5.7915	6.3266	6.1529	6.4193	6.19	5.1381	6.3336	5.6869	5.7267	5.6215	6.1985	5.8917	5.4857	5.0176	6.1404	5.7218	6.2117	5.8796	6.3632	6.4494	5.8166	6.0996	6.3257	5.8656	5.3468	5.8369	5.8843	6.3415	5.9396	5.7704	5.6568	6.3813	5.6117	6.1871	5.8338	5.4926
iso_04	6.3341	6.4762	6.3408	6.3633	6.3291	5.6383	6.0078	6.8107	6.6635	6.0818	5.5472	6.8259	6.3418	6.3802	5.8425	5.6493	6.0013	5.8116	5.6085	6.0499	5.9923	6.0626	5.9863	6.2601	5.8189	5.7264	5.9945	5.9228	6.1247	6.0137	5.6251	6.2373	6.6643	6.2565	6.0062	5.7343	6.2355	6.6775	5.7283	5.7672
iso_05	5.9497	5.9668	5.5864	6.004	5.9063	5.6528	5.5105	5.4339	5.9106	5.4942	6.1414	5.8903	5.7553	6.2919	6.2452	5.9701	6.0115	6.0324	5.3428	6.3153	5.5136	5.7352	5.6853	5.6577	5.4206	5.6165	6.2699	5.4906	6.3883	5.5474	5.5076	5.8257	6.2488	5.3916	6.3	6.2998	5.8653	5.4961	6.1764	6.0722
iso_06	5.9976	6.1075	6.4917	6.6094	6.3208	5.6726	6.0242	6.1767	6.2782	5.9953	5.6185	5.9467	5.8563	5.8411	5.7971	6.2208	6.5243	5.4981	6.5076	6.0765	6.4507	6.0944	6.6407	5.7522	6.1385	5.8408	6.3425	6.415	5.8193	6.8135	5.6669	5.653	6.2593	6.545	4.931	5.7459	5.6873	6.3912	5.5375	5.5191
iso_07	6.7456	6.5577	6.314	7.1801	5.7149	5.7306	6.8934	6.0646	4.5451	6.3059	5.6926	5.7184	6.3324	5.4874	5.6168	5.6167	6.3512	5.1812	5.5686	5.8563	5.6603	5.7505	5.9069	6.3792	6.4303	5.8111	5.3656	4.8	5.834	5.9097	5.8907	6.2783	6.1151	6.7265	6.3171	5.8237	5.9305	5.9007	5.8757	5.5932
iso_08	6.2006	5.9161	5.9816	5.7859	6.1296	5.3728	5.7215	6.3499	5.9553	6.0636	5.974	5.4969	5.8069	6.2061	5.4077	5.3311	5.9636	6.7067	5.3678	5.4847	5.7859	6.2064	6.3626	6.8383	5.9007	5.8278	5.5162	5.7164	6.2043	5.4273	5.8899	6.5582	5.8412	5.736	6.354	6.2144	5.9276	5.8939	5.8261	5.6644
iso_09	5.7788	6.173	7.1932	6.0429	6.0886	6.2137	5.7888	5.8088	5.714	6.1539	6.3448	6.1248	6.0465	5.8315	6.5148	6.3606	6.1273	7.0755	5.8639	6.0636	6.0098	6.4833	6.1141	5.8792	5.9841	6.1348	6.4927	5.6182	5.425	6.0056	6.0833	5.5201	6.3542	5.9477	5.7254	6.1963	6.0201	6.102	6.5969	6.2029
iso_10	5.7952	5.9975	6.9157	6.217	6.1666	6.1521	5.7813	6.5792	6.3189	5.6543	6.0786	6.5509	6.8142	6.1749	6.1628	6.1607	6.0575	6.1229	5.858	5.8595	5.3882	5.7911	5.4321	5.9482	5.8158	5.7412	5.9658	5.9645	5.7614	5.9406	5.872	5.6392	5.7557	6.3841	5.7653	5.9807	5.8393	5.8291	6.5715	6.2435
iso 2.0
iso_01	6.6047	6.0512	5.9479	6.861	6.3441	6.1947	6.3869	6.3163	6.1425	5.9713	5.6773	7.165	6.0906	6.4588	6.2141	6.0788	6.2378	5.0563	6.5629	5.8376	6.069	6.5008	5.9045	6.4845	5.804	6.4211	6.2072	6.5438	6.6422	6.1311	5.9501	6.9375	6.1614	6.4387	6.5204	5.844	5.9039	5.9512	6.6283	6.3255
iso_02	5.7245	6.1153	6.3148	6.2437	5.5545	7.0459	5.9074	5.9098	5.6735	5.3963	5.8915	6.8197	6.3534	5.5141	6.5974	6.2391	6.0959	5.62	5.7147	5.8018	6.1428	5.2409	6.9298	5.8173	5.8331	5.9599	6.4333	6.6463	6.3779	6.2617	6.0111	6.2567	6.0994	5.6878	6.1643	5.9214	6.2453	6.3894	6.7176	5.6255
iso_03	5.6525	5.2673	5.7691	5.9072	6.0022	5.6934	6.2199	6.6462	5.8307	5.3821	5.6335	5.6365	6.4343	6.7083	6.161	6.2023	6.1397	6.0979	6.2519	5.701	5.4862	5.7677	6.0681	5.9898	6.0418	6.7146	5.733	5.9661	5.8447	5.4907	6.0548	5.5919	5.7884	6.0086	6.3498	5.5216	6.3156	5.8661	5.703	6.0613
iso_04	6.1289	6.0216	6.4253	6.0506	6.3751	6.1534	6.3901	6.3638	6.5815	6.0788	6.306	6.1255	6.0633	6.1892	6.4829	6.313	5.9262	6.5804	5.5428	5.9066	6.3403	6.6977	5.9509	5.877	5.4681	6.6471	6.1876	5.7474	6.3306	6.3884	6.3761	6.0348	6.212	6.5993	5.8616	6.4387	6.2159	6.1877	6.1212	5.2915
iso_05	5.6185	5.278	5.3787	5.9812	6.1282	5.5717	5.688	6.0042	5.6327	6.005	6.2456	5.9558	6.0238	5.3678	5.8032	5.673	6.2416	6.1253	5.9391	5.9076	5.4964	5.9975	5.8388	5.7775	6.2858	6.3914	5.9969	5.9807	5.6725	6.4324	6.1939	6.1022	5.9186	6.6202	5.8287	6.1475	6.4556	6.3282	6.288	6.1295
iso_06	6.219	6.6794	6.7627	6.2107	5.9626	6.2203	6.2636	6.0266	6.6817	6.2036	6.5412	6.1281	6.3983	5.9707	6.2009	6.3219	6.7667	6.5901	6.5031	6.226	6.5486	6.4807	6.2333	6.1137	6.1946	6.5382	6.3609	5.7875	5.8788	6.4952	6.7649	6.5696	6.3668	6.0238	6.1799	6.2217	5.9761	6.7143	5.7954	5.9038
iso_07	5.7429	5.4361	6.1014	6.4524	4.8771	5.8064	6.4277	6.3298	6.227	5.5155	6.2314	5.5768	6.341	5.6107	5.8124	6.0376	5.5089	5.1768	5.8938	5.8842	5.733	5.2535	6.2431	6.1835	6.1682	6.3399	5.6298	6.4496	5.3239	5.4672	6.2401	6.1553	5.7936	5.8528	6.6398	5.9524	5.6734	5.8009	6.7433	6.3979
iso_08	6.2097	6.1832	6.1973	6.0081	6.7107	6.3131	6.204	5.9566	6.2086	6.0757	5.8094	6.0656	6.2261	6.4189	5.6578	6.0877	6.2337	5.7272	5.2723	6.1057	5.5694	6.3601	5.74	5.4556	6.1214	5.6211	6.7565	5.9879	6.8305	6.7439	5.4923	5.7401	6.3893	6.1872	6.2037	6.1261	6.0437	6.3507	5.6355	5.8808
iso_09	6.5728	6.1878	6.2459	5.9486	5.697	6.1486	5.7879	6.5181	5.4447	6.353	5.8224	5.7009	5.3616	6.1015	6.0067	6.4891	6.1527	6.3595	6.2308	5.7999	6.6637	6.0703	6.4027	6.573	6.0835	6.0877	5.8143	5.8438	6.4549	5.4384	6.17	6.4753	6.0112	6.3638	5.7665	6.2952	5.9799	6.0472	6.0095	6.2057
iso_10	6.5516	6.2583	5.9654	6.021	5.9058	5.6694	5.9561	5.6689	5.9415	5.6996	5.7904	6.6247	6.3908	5.4714	5.9745	5.8011	6.3075	6.3172	5.2248	6.256	6.1547	5.9492	6.2701	6.6626	5.9908	6.5153	5.9622	6.1446	5.9265	6.3159	5.9399	6.1087	5.7074	6.2398	6.2209	6.6127	5.8822	5.9073	6.2234	5.3855
iso 2.5
iso_01	6.0968	6.8778	6.2532	6.2701	6.275	6.0315	6.7958	6.0763	6.1897	5.9559	5.8446	6.3	6.9586	6.3917	6.4905	5.7485	6.5402	5.7078	5.9467	6.6513	6.684	6.2875	6.6332	6.6106	6.4626	6.5703	5.7606	6.3845	6.1919	6.3349	6.1854	5.7837	6.3296	6.4923	5.9772	6.1574	6.2291	6.4193	6.5924	6.454
iso_02	6.1132	6.4686	6.3398	6.2663	5.4767	6.3653	5.4648	6.9346	6.3255	5.6532	6.3458	5.5815	7.2593	6.0772	6.011	6.1242	6.1363	6.552	6.2944	6.0774	6.4094	5.7832	6.7562	5.9062	5.6586	6.1038	5.2171	6.2006	5.721	5.7318	6.2309	6.4733	5.8999	6.5846	6.7919	6.9591	6.3436	5.7526	6.3465	6.1142
iso_03	6.0219	6.0925	6.3987	5.4726	5.327	6.6022	5.7996	6.399	6.4998	5.9416	5.9815	6.3069	6.4959	6.2813	6.2799	6.6943	5.6054	5.8918	5.7399	5.8816	6.4142	5.0604	5.9159	5.5392	6.3611	6.2127	5.7153	5.5747	5.9708	6.2647	5.7768	5.9573	7.3739	6.1125	6.3501	5.6652	5.6808	6.1565	5.619	6.1591
iso_04	6.6237	6.0377	5.6756	6.6389	6.1446	5.4993	6.3825	6.0895	5.121	6.1561	5.8195	5.7045	6.3414	5.8032	6.0539	6.0695	6.2713	5.4519	5.5834	6.6114	6.5939	6.4841	6.0758	6.106	6.4178	5.6215	5.526	6.6912	6.3181	6.3414	6.1617	5.8007	6.6482	6.197	5.9285	5.8538	5.9867	5.854	6.6836	6.3169
iso_05	6.2311	5.7812	5.8321	5.6333	6.4352	5.5822	6.6041	6.4665	5.8683	6.6734	6.4077	6.2875	5.9187	5.6712	6.0442	6.6264	6.0352	6.3014	6.2285	6.0715	5.5683	6.1927	6.0132	5.8713	6.1204	6.2448	6.3968	6.4456	5.9151	6.1085	6.5944	5.7248	6.5309	6.0144	6.0861	6.1145	6.5748	5.7936	6.1183	6.1777
iso_06	6.6593	6.9083	6.5383	6.0552	6.4891	5.8316	6.4936	6.7615	5.8585	6.3955	6.3448	6.5437	6.6763	6.203	6.2038	6.4317	6.6408	6.2889	5.9431	5.974	6.7804	5.9618	5.8578	6.5803	6.6201	6.839	5.9836	6.142	6.4753	6.0737	6.7873	5.9406	6.8322	6.6746	5.4991	6.7699	6.1126	6.4536	5.9549	5.9969
iso_07	6.5884	5.9116	6.5779	6.1278	5.6377	6.8418	5.8205	6.0349	6.4816	7.2245	5.9002	5.7666	5.9349	5.7469	6.2429	6.4019	5.3184	5.8486	5.2713	6.3234	5.6399	6.1757	5.9387	6.1629	5.3326	5.1894	6.6263	5.3927	5.6878	5.2677	6.1059	5.7743	6.7994	5.3779	6.2936	6.1286	5.6856	5.2247	6.5202	6.1427
iso_08	5.9854	5.9711	5.7176	6.1627	5.8603	5.7092	6.6268	6.1262	5.7362	5.5499	6.1994	6.1421	6.0673	6.2465	6.007	5.7422	6.3187	6.3991	6.3821	6.4323	6.3892	6.4213	6.1228	6.6803	5.5833	6.2002	6.1189	5.4265	6.3819	5.359	6.318	5.8937	6.1278	6.3652	5.8299	5.9127	5.7185	6.3443	6.4232	6.4556
iso_09	6.0119	6.5376	6.3346	7.154	6.6013	6.2212	6.0838	5.4617	5.5652	5.8757	6.8681	6.3459	5.421	6.1795	6.5528	5.8638	6.0629	6.2951	5.8238	6.2918	6.2025	6.3427	6.7514	6.6334	6.549	6.1116	6.4581	6.2229	5.9752	5.8479	6.8344	5.7724	5.943	6.2088	5.9134	6.8001	6.498	6.1741	6.3019	6.0573
iso_10	5.5495	6.0456	6.4922	6.1857	6.2737	6.3167	6.3761	5.8654	6.0257	6.0027	5.9783	5.8946	6.2271	6.0985	6.2906	6.2141	5.6958	6.3076	6.4238	6.5664	6.3622	6.3534	5.8439	6.1987	6.255	6.3165	6.6022	7.0229	6.0205	6.359	6.3653	5.8557	6.3588	7.1697	6.5403	5.5742	6.2606	5.9304	6.1302	5.8467
Time-course of ADC (×10-4) under medetomidine (0.1→0.3 mg/kg/h)
med 0.1
med_01	5.5487	5.9112	5.8741	5.4157	5.274	6.256	5.6349	6.0435	5.8515	5.8103	5.9575	6.3106	5.8841	5.6924	5.7452	5.8924	6.0174	6.0375	5.9366	6.3116	5.8875	5.5988	5.6448	5.8079	5.8453	5.4724	6.0074	5.4098	6.1379	5.8818	5.789	5.3721	5.4149	5.8364	5.7048	5.8405	5.7685	6.4224	5.7185	6.0028
med_02	6.3343	6.4712	5.7232	5.4557	5.888	6.6525	6.0421	5.7909	6.1618	6.3813	5.8053	5.8758	5.507	6.2664	6.4007	6.1237	5.8453	6.4532	5.6559	6.0497	5.727	5.6456	5.5985	5.6678	5.7499	6.0659	5.867	5.8525	5.5983	6.1991	5.8547	5.5514	5.6954	6.0136	6.3456	6.1423	6.0341	6.334	6.0125	5.9583
med_03	6.1796	5.905	5.9369	5.9342	5.4925	5.4108	5.5567	5.2734	6.5302	5.6534	5.9591	5.4351	5.8889	5.9245	5.4237	5.8347	5.4865	6.0105	5.4681	5.6363	5.6828	5.7529	5.4235	5.889	5.2164	6.3181	6.4331	6.0158	5.8248	5.9019	5.293	5.8743	6.3297	5.6393	5.257	5.8743	6.5585	6.0761	5.5217	6.409
med_04	5.3137	5.665	6.027	5.5747	6.2238	6.2818	5.816	5.4073	5.7466	5.8727	5.9139	5.348	5.8656	5.4853	6.1938	5.6943	5.5784	6.1296	6.5709	5.9165	5.8491	5.6665	5.9491	5.9867	5.6976	6.4234	5.6376	6.0873	6.0152	6.1867	5.9114	6.6352	6.0008	5.5289	5.7164	6.0151	6.2199	5.8237	6.9828	6.1578
med_05	5.9969	6.0247	6.1491	5.6904	6.0998	6.3116	5.9148	5.9566	5.8657	6.0107	6.2778	5.8689	6.0802	5.5589	5.9827	6.1809	5.2505	5.9413	6.0259	5.3858	6.0704	5.5797	6.1356	6.0009	5.952	5.8135	5.5101	5.9941	5.4446	5.7401	5.8831	5.6984	5.8011	5.7363	5.9729	6.1749	6.3373	6.0191	6.0918	5.8576
med_06	6.0697	5.1975	5.9317	4.9881	4.5695	6.2114	5.4495	6.0711	6.256	6.2197	5.3473	6.9675	5.653	6.3716	5.6258	5.0391	5.9401	5.4545	5.4096	6.6559	5.577	5.4848	5.7307	5.9368	5.8177	5.8672	5.478	5.3919	7.1197	5.8489	5.7405	6.0459	5.6384	4.5296	5.6304	5.3617	5.311	5.5219	5.5847	5.534
med_07	6.3778	6.1081	6.0524	5.582	5.6901	6.4441	5.3922	5.007	6.6933	6.1896	5.7251	5.6405	6.0063	5.0402	6.3928	6.4152	6.3504	6.6843	5.9756	6.9361	5.5522	6.1416	5.9099	5.7987	6.0247	5.6322	6.3834	6.1688	6.0179	6.0797	5.9061	5.9805	6.4984	6.6268	5.2517	5.5601	5.6573	6.0145	5.8742	6.0158
med_08	6.0701	5.9996	5.6904	6.042	6.0801	5.7241	6.2967	5.5118	5.7297	5.7765	6.7458	6.2969	5.6084	5.4058	6.0464	5.7403	5.1895	5.9207	6.3987	6.4443	6.1482	6.2051	6.0401	6.4513	6.0106	6.6608	6.1462	6.3405	5.7776	5.9244	5.8771	5.81	5.7021	6.3631	6.6118	6.0859	5.5318	5.8671	5.5807	5.6566
med 0.3
med_01	6.2428	6.1529	6.2183	6.6103	5.8947	6.2407	6.1195	5.9276	6.3459	5.9575	5.6535	6.3952	5.6187	6.2125	6.4425	6.2522	5.8689	6.0545	6.4155	5.7796	6.0983	5.6682	6.3968	5.6565	5.8063	5.7102	6.3307	5.7459	5.8403	6.3022	5.833	6.1206	5.6381	5.89	6.3824	6.0294	6.3029	5.8868	5.3789	6.1349
med_02	6.1451	6.1759	5.9103	6.4174	6.1793	5.3437	6.3132	6.2252	5.8391	5.1689	5.3521	5.9527	6.8137	6.4972	5.8333	6.1958	5.635	5.5563	6.7658	6.581	5.5663	6.2828	5.988	5.4928	6.0046	6.0519	6.6174	5.8624	5.8688	6.2056	5.8369	5.8778	5.9793	5.963	6.8	6.545	6.3625	6.4906	5.9554	6.8028
med_03	5.4843	6.0919	5.8098	6.2001	6.1405	5.7677	6.6158	5.7649	5.6827	6.2971	6.4367	6.4995	6.1612	5.8251	6.3416	5.4885	6.0224	5.7452	5.8056	6.1107	6.1171	5.7896	5.902	6.0872	5.3611	6.3727	6.4642	6.2914	5.9915	5.6463	6.4907	5.8427	6.2577	5.9163	5.3049	6.0022	5.4808	5.6423	6.5512	6.4611
med_04	6.5321	6.7089	6.7576	5.6656	6.2278	6.5541	5.8478	6.1113	6.548	6.0557	6.0739	6.515	6.1248	5.7699	5.7311	6.0812	5.6582	6.5195	5.5729	5.4459	6.2314	5.314	5.9064	5.7444	6.5584	6.3196	5.8355	6.459	5.9364	5.551	6.4121	6.1805	6.5597	6.0881	6.6649	6.6106	6.32	6.4963	5.7303	6.2703
med_05	5.2874	5.3316	5.7832	6.424	6.0546	5.3049	5.8547	6.0779	5.3609	6.229	6.3292	6.5083	5.9214	5.9075	5.3013	6.47	6.0992	6.5577	5.9887	5.9139	5.9618	6.1608	6.1516	6.1215	6.1179	6.0993	5.987	6.0235	5.8403	5.8091	6.2978	5.7985	6.6594	5.9982	6.5512	5.754	6.2863	5.8347	6.4026	6.4861
med_06	7.4595	7.3509	6.4522	6.1517	6.1818	7.1631	5.724	5.9108	6.2562	5.2804	5.9214	5.179	6.0083	6.0726	5.2174	5.8123	5.3616	6.3684	6.9976	5.0218	6.6682	5.532	6.0635	5.472	5.7829	5.3754	6.5708	5.7703	6.3394	6.0184	5.2875	6.0285	6.5189	7.2089	5.7516	5.5423	4.7721	5.9194	5.4677	6.1673
med_07	6.2321	5.7809	6.1834	6.0893	5.5583	6.2645	6.0845	6.0564	6.0766	6.0671	6.191	5.9558	5.6571	6.1632	6.596	5.7721	5.9159	5.8086	6.0334	5.8669	6.3885	6.4233	6.1468	6.3652	6.4663	5.6494	5.5761	6.1872	5.9734	6.244	6.7067	6.0564	5.3846	6.0939	5.3997	5.3722	5.5782	5.4394	5.6186	5.9223
med_08	6.0455	5.9022	6.2621	5.8035	5.8038	6.0941	6.4026	5.7278	5.5573	6.1443	6.3914	5.665	5.5184	6.7296	5.8699	5.7196	6.2623	6.3813	6.1704	5.977	6.3512	5.6622	6.6576	5.7059	5.1682	6.4256	5.9296	5.379	6.1106	5.8964	6.1357	6.3159	6.0102	6.4189	5.9763	5.5434	5.4398	6.3656	6.0452	5.3939

[truncated: 5 more sheets: M, SS, VPL for Fig3, CM for Fig3, Whole Braon for Fig2]
