# Supplementary material for: Water diffusion closely reveals neural activity status in rat brain loci affected by anesthesia
Source: PLoS Biol. 2017 Apr 13;15(4):e2001494. doi: 10.1371/journal.pbio.2001494 (PMC5390968; doi:10.1371/journal.pbio.2001494)
Supplement: S2 Data — Time-course data of BOLD signals at all brain locations and a whole brain with isoflurane and medetomidine dosages for Figs 2, 3 and 7, S1 and S2 Tables. (XLSX) [file pbio.2001494.s010.xlsx]

## Sheet: PAG
PAG for S1 S2 Table
Time-course of BOLD signals under isoflurane (1.5%→2.0%→2.5%)
time (s)	3	6	9	12	15	18	21	24	27	30	33	36	39	42	45	48	51	54	57	60	63	66	69	72	75	78	81	84	87	90	93	96	99	102	105	108	111	114	117	120	123	126	129	132	135	138	141	144	147
iso 1.5
iso_01	2285.5	2361.6	2353.6	2303.2	2330.3	2312	2300.9	2300.6	2312.4	2265.8	2355.2	2294.6	2355.7	2310.8	2280.1	2373.1	2289.3	2290.9	2305.9	2308.4	2253.8	2312.6	2337.3	2353.7	2294.9	2333	2302.1	2291.7	2349.9	2331	2330	2304.7	2316.7	2296.2	2321.4	2307.9	2305.8	2319	2307.6	2320.9	2266.1	2341.5	2285.5	2296.1	2300.4	2333.2	2261.3	2326.2	2261.9
iso_02	1968.7	1949.2	1969.8	1942.1	1982.7	1968.2	1983.7	1981.1	1951.7	1970	1922.9	1986	1915	1910.9	1904.9	1976.5	1984.9	1964.7	1961.2	1968.3	1960.5	1965.8	1928.3	1915.3	1958.6	1958.4	1957.4	1922.2	1953.3	1950.2	1938.3	1949.8	1961.7	1925.2	1969.1	1939.1	1924.8	1947.7	1905.4	1912.1	1935.1	1978.2	1990.7	1961.7	1959.2	1941.7	1954.2	1923.2	1956.8
iso_03	1649.2	1637.7	1641	1625.8	1613.9	1626.8	1614.8	1648.5	1642	1659.8	1651.2	1623.5	1620.6	1633.3	1628	1607.4	1640.5	1643.4	1617	1623.9	1636.7	1648.5	1610.5	1619.1	1639.5	1628.2	1633.4	1636.4	1632.1	1637.6	1625.2	1613.4	1668.5	1643.1	1652.2	1607.3	1625.7	1640.8	1608.2	1634.1	1611.7	1616.6	1637.2	1636.3	1635.1	1629.2	1627.2	1593	1578.8
iso_04	2294.8	2326.8	2369.4	2336.1	2383	2334.6	2330.7	2325	2378.3	2354.7	2350.4	2371.4	2360.3	2342.5	2369.1	2367	2324.6	2330.9	2310.7	2340.8	2335.4	2366.9	2347.8	2343.9	2336.8	2375.6	2367.6	2327.2	2309.3	2310.8	2310.8	2329	2382.6	2327.5	2367.6	2348.4	2354.7	2345.7	2376.8	2333.7	2333.3	2360.7	2351.3	2349	2330.8	2370	2345.8	2384.2	2349.8
iso_05	2369.2	2340.4	2348.4	2390.1	2342.4	2349.2	2313.8	2304.8	2304.2	2312.8	2332.8	2334	2251.2	2369.3	2271.2	2325.8	2339.9	2304.5	2366.9	2349.5	2291.5	2334.5	2268.7	2309.1	2283.3	2317.3	2322.9	2370.8	2335.5	2368.3	2315.1	2347.8	2345.5	2302.8	2344.4	2385.8	2366.5	2381.1	2239.7	2347.2	2316.2	2351.8	2319	2332.2	2249.4	2305.7	2288.6	2328.4	2301.8
iso_06	1802	1864.3	1932.1	1963.2	1784.5	1914.7	1918.9	1803.2	2025.2	1905	1980.4	1838.9	1767.9	1919	1928.6	1760.6	1973.9	1862	1926.3	1856.4	1869	1927.1	1910.5	1856.3	1877.7	1837.2	1931.5	1821.8	1824.8	1813.1	1892.7	1878.2	1848.1	1931.1	1951.8	1808.7	1754.8	1967.5	1991	1936.2	1922.3	1900.2	1920.9	1789.6	1785	1891.5	2016.2	1893.1	1903.3
iso 2.0
iso_01	2503.6	2499.5	2490.4	2471.3	2521.1	2540.8	2507.9	2478.5	2542.9	2519.1	2515.4	2520.5	2488.9	2476.2	2442	2524.1	2519.1	2505.2	2501.6	2491.6	2496.3	2484.6	2526.6	2522.9	2473.8	2533.3	2454.4	2508.9	2516.8	2501.2	2520.7	2524.7	2510	2486.9	2516	2507.1	2476.7	2474.9	2516.4	2512.5	2523.9	2497.2	2481	2489.9	2514.6	2517.9	2503.2	2535.8	2523.9
iso_02	2322.4	2326.8	2305.2	2298	2381.6	2344.3	2316.1	2319.2	2292.7	2248.3	2294.6	2338.3	2346.2	2334.4	2307.2	2297.7	2298.5	2319.5	2336.5	2262	2311.2	2301.4	2264.7	2356.2	2312.7	2343	2331.5	2276.4	2349.4	2288.7	2324.5	2377.2	2338.4	2311.6	2253.9	2284.4	2378.2	2316.9	2305.2	2318.1	2314.9	2267.1	2292.7	2273.2	2327	2344.9	2252.2	2270.9	2311.9
iso_03	1664	1641.1	1631.3	1612.1	1653.7	1592.1	1619.9	1635.4	1617.3	1631.8	1636.6	1607.6	1622	1622.8	1608.8	1612	1634.3	1606.1	1633.5	1597.2	1654.5	1635.6	1621.6	1634.8	1623.5	1613.8	1641.2	1616.3	1625.9	1603.6	1596.5	1630.1	1622.1	1592.3	1607	1636.3	1610.2	1633.9	1621.5	1621.8	1634.5	1627.3	1620.9	1619.5	1631	1636	1573.5	1605	1615.5
iso_04	2311.6	2296	2284	2278.4	2317.8	2299.9	2263.7	2314.9	2223.8	2295	2241.2	2328.3	2288.7	2285.1	2282.6	2296.2	2290.4	2287.6	2334	2286	2305.8	2289.4	2284.6	2261.5	2269.4	2257.3	2279.2	2290.5	2292.5	2287.4	2303	2302.5	2278.4	2294.4	2284.9	2281.5	2283.7	2253.9	2284.8	2262.5	2306.8	2289.9	2299.7	2257.1	2254.8	2271.3	2278.4	2299	2247
iso_05	2412.3	2343.9	2386.6	2362.5	2418.4	2357	2386.2	2412.5	2363	2307.4	2384.7	2375.4	2393.7	2405.3	2383.4	2305.8	2336.6	2344.2	2393	2362.5	2360.9	2367.5	2374.2	2319.2	2355.7	2317.8	2367.6	2339.5	2382	2394.7	2399.3	2347.7	2398.1	2290.8	2340.1	2346.4	2446.2	2373.6	2440	2329.7	2465.5	2295.7	2330.1	2344.9	2403.2	2399.7	2441.8	2379	2375.7
iso_06	1759.4	1877.9	1849.7	1842.7	1916.4	1799.3	1684.1	1709.7	1752.5	1843.4	1855.2	1863.4	1840.1	1749.3	1746.1	1772.9	1724.1	1845.3	1962.9	1817.7	1898.8	1873	1860.3	1901.2	1888	1841.5	1892.4	1789.7	1822.8	1918.1	1852.2	1700.8	1711.4	1818.6	1850.5	1887.5	1866.4	1796.1	1706.8	1712	1894.5	1865.2	1833.1	1852.1	1820.2	1750	1745.9	1718.4	1677.4
iso 2.5
iso_01	2518.1	2525.8	2526.6	2510	2522.9	2483.3	2525.4	2577	2539.2	2512.9	2542.5	2502.1	2526.5	2539.2	2542.1	2576.1	2506.5	2464.6	2493.6	2537.9	2524.2	2519	2486.5	2533.7	2531	2549.6	2513.5	2514.2	2519.3	2519.6	2570.1	2548	2513.1	2538.3	2489	2520.9	2528.3	2515.1	2554.7	2504.2	2501.1	2529.4	2513.3	2477.6	2554.2	2497.7	2511.7	2513.2	2575
iso_02	2179.1	2161.6	2176.8	2173.9	2168.9	2182.6	2156.9	2163.1	2139.8	2198.7	2158.7	2178.1	2132.3	2149.7	2163.8	2165	2195.5	2208.5	2136.2	2173.8	2146.9	2155.6	2153.1	2179.3	2163.6	2130.3	2160.5	2137.7	2157.2	2175.4	2174.8	2151.5	2189.7	2143.9	2097	2129.1	2170.6	2225	2159.2	2156	2137.1	2126.8	2117.3	2166.6	2199.9	2135.7	2150.4	2111.2	2165.1
iso_03	1642.8	1687.5	1681.7	1653.6	1684.8	1685.2	1696	1686	1700.9	1705.5	1676.6	1677.7	1656.8	1644.8	1677	1672.4	1621.5	1681.6	1659.2	1689	1705.3	1696.5	1700.5	1672.3	1702.2	1696.9	1669.2	1672.8	1688.8	1658.6	1703.1	1700.6	1654.1	1705.8	1690.9	1719.8	1658	1693.7	1684.8	1643.9	1676.9	1661.9	1697.4	1670.7	1667.9	1692.5	1683.7	1687.4	1675.2
iso_04	2427.4	2435.3	2432	2422.6	2434.4	2442.8	2414.2	2494.3	2475.7	2434.4	2480.9	2441.6	2515.9	2445.5	2434	2501.1	2460.2	2460.7	2456.6	2428.4	2432.2	2438.6	2460	2452	2404.3	2476.8	2471.2	2437.4	2433.7	2426.5	2461.8	2462.7	2433.8	2426.8	2484.9	2437.2	2493.7	2443.6	2454.1	2465.9	2468.5	2423.8	2464.3	2447.3	2437.1	2438.3	2451.5	2450.3	2422.5
iso_05	2274.6	2323.6	2289.5	2437.9	2365.3	2420.3	2404.6	2289.4	2307.3	2331.5	2434.5	2367.9	2368.7	2385.4	2341.2	2413.6	2405.3	2410.6	2385.1	2382.5	2403.3	2284.6	2325.1	2365.3	2386.6	2374	2420.6	2428.1	2375.1	2354.2	2326.9	2397.6	2282.5	2349.8	2425.2	2443.8	2413	2283.5	2344.7	2419.2	2349.1	2393.2	2336.2	2400.9	2410.6	2445.1	2375.2	2350.3	2290
iso_06	1765.9	1908.3	1902	1755.6	1866.5	1900.7	1853.5	1829.2	1805	1873	1887.6	1803.4	1839.4	1722.6	1765.1	1770.2	1827	1907.4	1823.6	1820.9	1783.7	1901.5	1874.7	1814	1769.2	1908.3	1895.2	1802.5	1780.8	1827.3	1801.4	1878.8	1831.3	1805.7	1775.5	1849.7	1806.6	1842	1923.3	1983.7	1914.5	1802.7	1965.3	1811.2	1787.2	1935.5	1774.3	1752.2	1835.9
Time-course od BOLD signals under medetomidine (0.1→0.3 mg/kg/h)
med 0.1
med_01	1990.5	1979.2	2004.6	1958.9	2007.3	1950	1922.3	2011	1978.2	1945.6	1979.6	1982.4	1992.3	1980.1	1978.7	2034.5	2019.1	1960	2001.7	1994.6	1938.6	2017.9	1980	1962	1980.8	1957.9	1980.2	1983.8	1986.3	1938.4	1966.3	1959.1	1927	1946.3	1958.2	1965	1963.5	1984.2	1968.9	1982.3	1955.4	1901.3	1928.1	1949.2	1934	1980.5	1939.5	1937.9	1901.7
med_02	1926.7	1914.4	1869.6	1912.6	1881.3	1845.6	1889.7	1901.5	1890	1888.8	1934.4	1894.3	1894	1881.7	1874.9	1860.4	1923.1	1890.3	1897.7	1879	1894.7	1876.8	1887.5	1912.4	1852.4	1896.4	1882.6	1890.9	1881.7	1886.9	1930.1	1876.5	1927.8	1877	1902.3	1911.1	1937.2	1861.9	1867.5	1901.7	1883.9	1907	1917.2	1933.7	1894.4	1897.1	1845.5	1895.9	1839.1
med_03	2728.7	2684.9	2761.3	2756.8	2801.9	2713.8	2742.6	2677.7	2746.1	2670.1	2688.9	2818.1	2758.6	2733.5	2748.7	2763.3	2811.2	2725.9	2691.4	2726.1	2704.7	2810.5	2700.3	2748	2681	2790.3	2706.1	2766.8	2760.6	2773.4	2714	2808.6	2818.8	2759.3	2711.1	2765.1	2777.2	2784.5	2737.5	2764.4	2737.9	2752.6	2726.3	2706.4	2752.5	2782.1	2745.6	2782.7	2793.5
med_04	1537.9	1484.9	1511.3	1528.9	1502.6	1498	1498.6	1513.1	1462.3	1502.8	1493.1	1523.2	1496	1506.3	1493.3	1527.4	1502.5	1525.6	1542.9	1506.9	1530.7	1512.7	1504.8	1485.6	1500.2	1511.5	1502.3	1517.1	1526.8	1489.7	1528.8	1490.6	1508.5	1498.8	1469	1462.4	1491	1524.3	1521.4	1495.6	1427.2	1518	1502.7	1456.2	1511.3	1487.4	1513.5	1522.3	1517.8
med_05	1799.5	1835.1	1810.3	1810.7	1840.3	1809.3	1814	1816.3	1816.1	1822.5	1800.1	1758.8	1865.8	1823	1813.8	1816.5	1813.5	1788.2	1793.9	1757.2	1830.9	1824.9	1832.2	1825.5	1829.1	1826.3	1843.5	1819.8	1838.2	1818.5	1847.9	1851	1825.7	1841.5	1874.3	1812.5	1824.7	1854.7	1800.3	1839.7	1820.1	1863.6	1859.6	1850.1	1845.1	1820.6	1828	1855.2	1827.5
med_06	1916.9	1964.8	1936.5	1913.1	1885.2	1928.9	1954.9	2012.8	1958.7	1980.4	1939.3	1883.7	1944.4	1945.3	1989.3	1983.4	1934.7	1939.3	1910.9	1903.5	1934.9	1949.1	1970.5	1956.5	1961.8	1994.3	1923	1952	1913.5	1934.2	1977.8	1979.1	1939.5	1946.2	1926	1917.4	1928.5	1914.8	1950.6	1992.9	2022.1	1998.6	1907.8	1917.7	1910.1	1913	1968.3	1956.6	1929.9
med_07	1951.8	1921.3	1957.3	1971.9	1947.4	1965.3	1980.9	1956.7	1934.5	1911.3	1930.9	1982.3	1960.8	1926.2	1922.6	1966.9	1971.3	1930.7	1996.5	1963.1	1975.1	1939.7	1949.1	1958.4	1967.3	1982.7	1963.1	1974.4	2010	1945.9	1957.4	1954.2	1952.4	1951.1	1968.2	1992.7	1926.3	1956.8	1942.7	1918	1952.9	1926.2	1966.2	2004.8	1962.7	1945	1905.1	1943.2	1948.2
med 0.3
med_01	1951.1	1950.6	1958.5	2013.5	1959.9	1959.7	1947	1983.6	1960.7	1935.7	1945.6	1904.8	1944.5	1954.3	1950.7	1940.7	1988.8	1962.7	1989.1	1995.1	1986.3	1961.1	2001.6	1973.4	2012.9	1940.8	1930.7	1975.8	1943.9	1927.4	1929.6	1960.2	1971.4	1946	1972	1987.9	1951	1997.3	1976.5	1989.2	1909.4	1935.9	1966.4	1945.2	1894.4	1958.2	1955.4	1965.9	1941.9
med_02	1828.7	1843.9	1922.2	1826.9	1884	1864.1	1896.7	1798	1851.4	1868.2	1865.1	1891.7	1819.7	1827.9	1757.6	1858.2	1884.6	1814.8	1851.2	1808.3	1789	1902.3	1815.2	1918.1	1785.9	1856.5	1866	1829.3	1915.8	1893.5	1945.6	1799.4	1883.8	1788.6	1854.8	1802.1	1813.3	1862.9	1882.3	1819.6	1781.2	1872.4	1816.7	1860.8	1819.1	1947.6	1849.6	1892.3	1840.6
med_03	2691.4	2618.3	2669.6	2636.5	2708.5	2620.7	2685.1	2700	2658.9	2638.4	2599.9	2647	2621.4	2639.5	2683.5	2698.1	2578.5	2638.2	2651.5	2666.3	2682.7	2694	2661.9	2566.3	2621.8	2623.1	2664.3	2636.3	2741.6	2561.2	2672.7	2680.2	2631.5	2625.8	2635.9	2652	2622.7	2689.4	2683.9	2663.3	2639	2687.1	2685.6	2661.2	2693.1	2623.3	2689.3	2685.2	2639.1
med_04	1595.3	1602.8	1605.2	1601.9	1574.4	1599.9	1590.7	1600.2	1594.8	1573.9	1603.2	1584	1600.2	1590.2	1603	1580.9	1605.6	1623.1	1627.8	1595.9	1590.9	1583.8	1574.9	1594.1	1565.3	1595.2	1566.8	1554.5	1550.9	1588.6	1574.9	1538.9	1594.9	1597.1	1612.5	1585.4	1577.7	1558.1	1569	1581.8	1569.3	1560.8	1604.8	1583.1	1588	1568.6	1583.7	1583.5	1573.5
med_05	1671.2	1642.1	1657.9	1692.6	1681.6	1715.2	1691.9	1659.9	1661.5	1661.5	1668.3	1700.2	1681.6	1700	1689.2	1696.1	1681.7	1694.6	1658.8	1723.2	1663.6	1658.8	1680	1718.5	1713	1634.4	1670.2	1697.5	1632.1	1706.3	1665.8	1685.8	1691.4	1680.1	1673.4	1686.9	1674.5	1692.2	1653.6	1685	1687.1	1688.9	1644.1	1687.7	1698.7	1666.5	1694.7	1690.3	1680.7
med_06	1884	1983.3	1930.2	1937	1894.9	1933.8	1942.8	1904.9	1895.5	1982.3	1905.4	1925.7	1947.8	1886.5	1900.7	1890.3	1889.9	1900.4	1903.1	1928.5	1851.9	1942.6	1909.7	1914.1	1961.9	1928.5	1926.4	1930.5	1912.2	1870.7	1863.2	1870.5	1915	1932.4	1906.2	1951.6	1935.3	1892.7	1845.5	1896.7	1916.6	1975.2	1951.7	1919	1879.4	1888.9	1877.7	1871.6	1875
med_07	1586.4	1588.6	1591.4	1628.5	1596.6	1591.5	1599.1	1593.2	1607.3	1580	1598.2	1562	1618.1	1604.7	1563.5	1613.7	1598	1587.7	1587.8	1561.3	1585.3	1600.5	1626	1570.4	1589.8	1580.1	1577.3	1595.5	1588.8	1590.8	1626.1	1539.7	1499	1606.8	1559.3	1578.7	1579.7	1597	1591	1577.2	1586.9	1600.8	1597.6	1606.3	1567	1612.7	1590.9	1556.8	1574.1
[truncated: 151 more columns]

## Sheet: DR
DR for S1 S2 Table
Time-course of BOLD signals under isoflurane (1.5%→2.0%→2.5%)
time (s)	3	6	9	12	15	18	21	24	27	30	33	36	39	42	45	48	51	54	57	60	63	66	69	72	75	78	81	84	87	90	93	96	99	102	105	108	111	114	117	120	123	126	129	132	135	138	141	144	147
iso 1.5
iso_01	2351.4	2345.7	2304	2312.8	2317.8	2304.1	2314	2254.2	2311.8	2264.8	2308.2	2300.2	2374.5	2236.9	2322.2	2360.4	2353.2	2328	2361	2349	2292.9	2381.8	2323.1	2363.3	2347.3	2388.3	2328	2350	2317.5	2300.6	2351	2313.8	2361.9	2340.7	2309.3	2337.2	2362.5	2320.3	2353.5	2296.5	2298.2	2356.9	2309	2357.7	2330.2	2362	2305.9	2341.7	2295.2
iso_02	1775.8	1781.1	1736.9	1764.3	1726.3	1770.9	1702.2	1765	1741.5	1779	1781.4	1742.9	1767.2	1803.4	1770.2	1784.4	1806.8	1745.8	1795.4	1738.6	1750.8	1739.8	1761.4	1714.1	1732.8	1743.9	1762.4	1746.4	1715.2	1770.7	1764.8	1751.3	1771.3	1691.4	1760.2	1830.3	1737.6	1767.5	1760.2	1741.9	1767.1	1733.2	1758.7	1764.7	1752.8	1709.2	1783.1	1690.7	1791.7
iso_03	1609.2	1608.8	1612.8	1611.5	1650.9	1612.7	1622	1624.2	1648.4	1656.2	1619	1624.4	1627.3	1645.3	1592.3	1625.7	1644.2	1601.9	1612.2	1631.1	1608.5	1617.3	1626.8	1608.9	1612.7	1627	1621.2	1636.3	1587.9	1601.8	1628.7	1648.5	1628.7	1634.9	1601.5	1573.5	1631.8	1606.7	1612.6	1642.7	1625.5	1611.4	1611.7	1613.2	1607.4	1623.7	1591.6	1617.2	1615.7
iso_04	2345.2	2374.4	2416.9	2383.9	2388.2	2391.9	2412.7	2357.7	2378.7	2379.1	2377.6	2336.1	2402.5	2426	2396.2	2387.2	2376	2383.9	2354	2361.3	2383.3	2340.8	2369	2365	2367.4	2392.4	2383	2422.9	2414.1	2348.5	2398.3	2386.7	2381.2	2341.7	2412.5	2374.1	2385.6	2365.9	2385.8	2389.4	2375.9	2389.7	2371.3	2387.4	2381.8	2358.9	2381.1	2393.5	2352.3
iso_05	2175.1	2233.5	2273.5	2201	2268	2263.4	2174	2223	2255.8	2222.2	2217.5	2272.9	2195.6	2214.7	2169.1	2231	2215.8	2210.4	2242.3	2274.6	2192	2238.5	2195.8	2245.8	2220.7	2228.8	2199.5	2233.6	2263.7	2226.4	2217.6	2231.8	2204	2237.3	2249.5	2245.2	2271.4	2259	2175.1	2232.3	2246.2	2195.1	2276.3	2257.1	2220.8	2216	2177	2243.9	2262
iso_06	1820.6	1829.1	1840	1904.8	1882.6	1836.6	1800.1	1835.3	1842.5	1892.4	1880.1	1888.7	1859.3	1815.7	1823.4	1768.6	1952	1825	1827.5	1854.3	1869.9	1885.7	1829.7	1885.4	1881.3	1875.9	1806.5	1859.3	1854.3	1863.8	1871.9	1857.8	1861.9	1851	1869.9	1857.7	1823.9	1875.8	1859.7	1799.4	1898.2	1875.1	1854.4	1883.1	1796.7	1846.5	1842.8	1896.9	1871.8
iso 2.0
iso_01	2532.5	2503.9	2492	2451	2514.2	2485	2472.8	2533.9	2519.4	2501.4	2524.5	2535.8	2491.2	2546.1	2494.7	2501.8	2513.5	2541	2530.4	2511.2	2489.2	2545.3	2519.9	2517.8	2506.1	2516.3	2512.4	2485.7	2527.1	2531.2	2502.7	2526.2	2519.4	2539.2	2552.9	2490.8	2518.9	2500.6	2497.1	2470.3	2557.1	2529.9	2528.4	2522.2	2485.1	2518	2510.4	2520.6	2454.6
iso_02	2166.3	2157	2093.5	2143.5	2107	2078.5	2123.9	2123.9	2142.2	2126.7	2086	2162.9	2128	2127.4	2170	2138.7	2077.6	2133.4	2118	2160.4	2165.5	2163.4	2120.1	2154.7	2136.9	2074.2	2138.9	2143.7	2217.1	2108.2	2211.2	2123.8	2153.5	2114.8	2130	2124.6	2087.6	2075.9	2079.8	2151	2092.3	2153.8	2119.1	2199.8	2092.7	2084.3	2067.4	2117.7	2112.6
iso_03	1683.7	1637	1658.7	1640.9	1642.8	1660.3	1632.6	1634.7	1631.1	1643.7	1645.4	1637	1648.6	1652.5	1641	1634.7	1633.1	1687.2	1653.5	1668.7	1641.9	1650.8	1620.4	1652.6	1636.7	1651.3	1683.1	1652.2	1668.5	1641.4	1639.1	1646.5	1646.1	1636.8	1636.2	1652	1631.5	1653.4	1628.1	1656.1	1646.9	1625.4	1629.8	1615.6	1632.1	1608	1665.1	1650.9	1638.8
iso_04	2297	2281.3	2325.1	2282	2298.6	2281	2291.6	2309.8	2278.1	2303.8	2271.9	2314.3	2288.9	2322.2	2276.5	2329.5	2272.9	2280.7	2329.2	2301	2363.9	2298.6	2277.5	2288.9	2290	2285.4	2353.1	2245.2	2299.1	2276	2304.2	2268.3	2306.5	2267.3	2276.3	2308.7	2288.1	2330.9	2262.1	2306.6	2296.2	2320	2288.3	2300.6	2292.4	2267.1	2286.1	2292	2261
iso_05	2263.8	2243.5	2277	2262.2	2317	2328.2	2334.8	2286.9	2287.7	2241.1	2260.9	2267.6	2246.3	2269.8	2261.4	2237.1	2290.5	2217.4	2307.6	2288.4	2246.9	2285.7	2339	2285.3	2233.4	2204.6	2293.5	2314.8	2253.6	2248.1	2309.5	2292.6	2266.2	2213.6	2273.7	2304.1	2225.5	2246.5	2309	2309.8	2249.8	2215.6	2256	2275.8	2212.4	2275.2	2289.2	2234.8	2245.9
iso_06	1775.2	1768.6	1753.2	1823.8	1826.6	1809.3	1751.7	1786.9	1779.1	1769.7	1808.2	1829.5	1822.6	1764.9	1804.5	1794	1801.6	1757.8	1840.6	1815.6	1815.4	1775	1768.3	1751.8	1787.7	1782.7	1748.3	1813.5	1805.8	1795.7	1780.8	1819.2	1768.4	1823.1	1811.1	1839.4	1768.7	1739.2	1765.6	1761.5	1777.3	1808.5	1789.6	1795.2	1800.3	1805.8	1753.9	1759.9	1784.1
iso 2.5
iso_01	2488	2474.3	2495.7	2490.7	2533.5	2553.6	2489.8	2542	2519.1	2467.4	2505.1	2516.3	2512.3	2546.1	2544.4	2518.6	2506.5	2494.2	2538.4	2516.1	2518.7	2521.4	2481.8	2483.8	2481.3	2513.5	2532.3	2477.6	2506	2495.7	2509.3	2569	2532.8	2565.2	2510.3	2530.1	2531.6	2592.8	2518.5	2537.5	2586.2	2535.6	2525.7	2558.9	2567.9	2495.3	2501.4	2558.4	2575.5
iso_02	1961.3	1924.4	1969.5	1998.2	1973.3	2010.2	2016.4	2003.5	1976	2003.8	1950.3	2008.5	1974.2	1977.4	1963.3	1962.8	1990.6	1977.8	1985.5	1999.2	2012.5	1992.3	1986.7	1938.8	1951.8	1961	1948.3	1984.3	1944.8	2026.8	1975.9	1974.4	1961.5	2017.1	1930.7	1971.6	1903	1958.4	1991.3	1990.7	1983	1950.3	1983.9	1999	1975.5	1974.2	1977	1907.9	1997.2
iso_03	1709.9	1692.9	1698.6	1683.3	1696.8	1675.1	1720.5	1692.8	1661.5	1694.3	1689.4	1675.4	1676.5	1685.9	1702.4	1680.5	1706.1	1679.5	1670.7	1696.4	1701.9	1677	1685.7	1683.1	1665.9	1686.5	1697	1673.7	1696.6	1667.1	1694.6	1662.9	1688.6	1696.3	1670.9	1722.4	1668.8	1702.9	1712.7	1690.9	1691	1708	1668.1	1682.1	1705.1	1716.1	1684	1695.6	1679.7
iso_04	2471.9	2473.5	2438.8	2416.2	2417.5	2452.3	2450.3	2470	2439.4	2426.7	2433.4	2454.3	2440	2442.5	2480.7	2460.3	2409.6	2406.2	2508.8	2398.4	2471.8	2434.3	2407.6	2457.2	2388.5	2447.2	2455.9	2443.1	2409.7	2447.3	2410.2	2432.5	2450.9	2445.8	2473.2	2421.4	2512.3	2491.4	2418.8	2426.5	2419.8	2409.4	2485.1	2416.8	2429.5	2442.2	2424.6	2469.5	2405.4
iso_05	2184.7	2280.3	2258.9	2250.9	2234.2	2275.4	2312.6	2209.6	2206.8	2252.9	2319.1	2251.7	2269.8	2308.7	2351.4	2284.3	2281	2254.1	2327.8	2284.2	2296.3	2207	2295.6	2276.1	2291.8	2252.7	2248.2	2219.8	2242.1	2257.8	2295	2268.4	2157.9	2255.5	2292.9	2314.3	2274.6	2256.8	2296.2	2305.9	2204.2	2231.9	2240.3	2288.4	2281.9	2305.6	2293.4	2260.4	2196.1
iso_06	1784.5	1857.5	1892.9	1869.8	1856.2	1835.7	1874.8	1855.9	1911.7	1865.5	1871.7	1863.1	1893	1852.1	1853.9	1827.8	1897.5	1792.6	1825.7	1847.4	1875.3	1879.2	1850.4	1832	1849.1	1862.6	1840.7	1853.3	1871.1	1808.7	1891.1	1850.9	1866.9	1864.6	1892.8	1858.2	1898	1831.8	1847.5	1903.7	1852.6	1903.1	1816.7	1859	1816.5	1852.1	1866.7	1746.4	1893.9
Time-course od BOLD signals under medetomidine (0.1→0.3 mg/kg/h)
med 0.1
med_01	1952.3	1935.7	1994.3	1908.5	1992.1	1936.1	1902.1	1916.2	1968.2	1950.4	1952.6	2058.3	1905.9	2009.8	1992.3	1980.9	1940.6	1934.1	1976.6	1969.2	1954.9	1926.5	1993.5	1952.2	2002.1	1981.3	1934	1926.8	1976.9	1912.3	1972.1	1943.6	1903.5	1943.1	1891.1	1981.7	1926.3	1943.5	1933.9	1886.2	1933.9	1928.2	1896.6	1935.6	1889.7	1854.3	1948.6	1906.6	1886.9
med_02	1846.9	1869.1	1854	1869.4	1865.1	1876.9	1876	1837.5	1861.4	1812.5	1820.3	1865.8	1882.3	1854	1841.2	1849.4	1843.1	1863.1	1874.9	1856.5	1835.5	1834.6	1850.8	1859.6	1850.2	1837.1	1841.7	1829.1	1833	1867.1	1855.7	1837.4	1853.6	1857.6	1818	1865.7	1817.2	1847.6	1835.7	1850.9	1821.5	1860.4	1820.3	1879.8	1842.6	1838.1	1838.5	1831.6	1825.7
med_03	2383.9	2389.6	2477.2	2406.2	2393.2	2431.7	2375	2390.4	2385.8	2394.9	2437.9	2415.8	2397.8	2363.5	2388.2	2444.1	2333.5	2391.4	2333.4	2376.7	2400.7	2444.1	2417.5	2480.4	2361.4	2325.6	2387	2397.2	2409.9	2420.3	2380.6	2400.9	2387.2	2324.8	2400	2367.2	2397.3	2342.3	2381.8	2399.8	2366.7	2454.1	2393.8	2367.3	2403.3	2395.8	2333.9	2407.1	2418.7
med_04	1497.9	1516.9	1576.8	1547.3	1562.8	1567.9	1534.5	1551.2	1546.4	1538.2	1554.4	1582.5	1516.7	1515.8	1578.5	1516.6	1540.3	1530.8	1544.7	1523.4	1548.5	1556.6	1547.6	1544.9	1534.4	1547.2	1571.7	1542	1520.9	1505.9	1521.7	1578.9	1567.3	1537.2	1521.9	1567.7	1528.4	1483.6	1544.3	1553.3	1524.2	1528.8	1566.6	1541.4	1496.2	1555.5	1530.7	1569.4	1549.5
med_05	1740.5	1702.1	1740.4	1772.7	1772.8	1708.6	1740.6	1744.4	1756.6	1702.7	1716.9	1784.2	1786.8	1674.5	1759.6	1764.7	1746	1715.8	1709.5	1771.6	1766	1741.6	1769	1734.6	1783.9	1759.6	1754.5	1779.4	1750.5	1765.7	1769.8	1785.5	1787.3	1760.3	1718.1	1807.1	1792.5	1755.1	1742.7	1740.3	1747.6	1771.1	1783.8	1796.7	1771.8	1772.2	1788.4	1764.6	1756.4
med_06	2371.1	2343.4	2327.7	2325.2	2351.7	2373.1	2370.2	2342.2	2307.4	2313.1	2328	2275.9	2307.6	2312.9	2384.4	2435.6	2329	2342.5	2366.5	2340	2316.6	2359.7	2296.2	2349.9	2325.1	2320	2353.6	2319.7	2319.5	2334.2	2368.1	2364.7	2333.3	2352.7	2299.4	2333.2	2331.4	2322.3	2326.7	2394.3	2345.7	2324	2361	2335.9	2326.8	2326.1	2325.1	2354.6	2349
med_07	1983.2	1964	1961.2	1962.8	1913.4	1961.6	1955.1	1972.7	2033.6	1945.4	2025.6	1975.7	1974.8	1966.9	2004	2028	2014.7	1993.6	1990.6	1995.1	1959	1979.5	1996.7	1994.7	2015.2	2055.7	2014.9	1944.2	1980.4	1993.1	2000.6	2002.9	2007.9	1943.5	2009.6	2000.8	1966.1	2030.3	2022.3	1938.1	2000	2008	1981.2	2021.3	1946.2	1975	1948.8	1970.7	1950.4
med 0.3
med_01	1969.5	1939.7	2002.6	2027.9	1998.5	2054.9	1931.3	2068.1	1972.7	1986.8	1916.9	1935.6	1947.6	1925	1979.4	1968.1	2044.1	1976.7	2096.1	1982.2	2019.9	1972.8	1989.9	1981.9	1979.4	1990.4	2019.6	1977.7	1901.6	2061.6	1937.5	2075	1960.5	2034.3	1985.9	1964.4	1925.9	1990.7	2025.5	1944.6	2008	1971.1	1993.4	1907.9	2041.7	2011.6	2011.2	1962.7	1962.3
med_02	1795.1	1809.6	1772.4	1766.7	1813	1741.6	1713	1678.9	1688.1	1758.3	1735.9	1781.4	1722.1	1753.1	1712.1	1825.3	1670	1740.6	1794.9	1717.1	1856.4	1774.7	1722.3	1718	1763.6	1703.2	1815.9	1695.7	1704.3	1766.3	1720.5	1791.9	1807	1760.2	1713.7	1700.7	1715.3	1780.6	1716.2	1825.4	1799.8	1789.7	1833.9	1707.4	1746.6	1792	1781.7	1742.8	1751.5
med_03	2234	2327	2337.6	2264.5	2326.7	2326.6	2284	2291	2271.1	2310.1	2335.7	2237.2	2225.7	2281.2	2363.2	2306.2	2345.8	2280.6	2269.8	2315.1	2360.9	2305.9	2271.8	2313.4	2243.4	2313.3	2241.9	2312.2	2273.4	2255.3	2337.7	2258.3	2372.9	2340.8	2276.3	2312.1	2309.6	2207.2	2305.4	2275	2313.3	2225.5	2287.6	2293.8	2314.6	2294.7	2338.8	2358.3	2292.5
med_04	1676.1	1631.3	1639.7	1630.7	1669.3	1618.8	1636.9	1631.8	1650.8	1632.4	1630.5	1660	1610.5	1672.1	1661.1	1625	1604.3	1646.8	1640.2	1656.1	1624.5	1629.2	1667.4	1591.4	1672.9	1606.4	1651	1594.4	1629.1	1633.9	1619.5	1616.9	1614.6	1653.1	1630.6	1639.8	1613.5	1592.5	1608	1619.9	1638.8	1646.7	1605.8	1629.1	1608	1619.3	1633.4	1621	1600.4
med_05	1568.7	1622.2	1633.7	1628.8	1678	1635.5	1605.4	1610.9	1608.9	1592.8	1680.5	1639	1619	1611.6	1671.2	1632.9	1616	1623.9	1633.7	1617.3	1631.1	1614.4	1602	1577.4	1588.5	1598.9	1654.3	1624.7	1643.6	1647.7	1621.5	1595.6	1606	1582.1	1637	1624.2	1626.9	1677.6	1618.2	1628.2	1587.9	1622.2	1596.7	1641.1	1607.5	1604.3	1636.8	1644.5	1627.1
med_06	2215	2295.3	2261.4	2243.7	2237.3	2217.2	2226.4	2234.3	2268.4	2252.8	2234.2	2245.5	2246.7	2217.5	2256	2203.7	2230.6	2300.2	2240.7	2250.8	2245.3	2246.8	2247.6	2193.7	2293.2	2276.2	2318.3	2264	2210.6	2243.7	2255	2211.5	2231.9	2282.9	2254.2	2243	2227.8	2234.7	2261.3	2207.4	2285	2259.5	2272	2272.4	2214.7	2235.6	2221.4	2221.4	2219.8
med_07	1570	1589.9	1560.6	1570.1	1587.1	1603.5	1558.3	1588.8	1587.4	1553.7	1564.8	1558	1555.3	1613.1	1581.3	1582.3	1585.2	1586.8	1541.9	1535.6	1588.9	1554.7	1582	1586.1	1559.7	1563.4	1597.4	1576.2	1594.4	1545.7	1566.2	1522.9	1486	1579.9	1539.3	1568.8	1553.8	1601.9	1578.7	1552.2	1568.9	1573.7	1569.2	1554.6	1546.9	1591.8	1573.1	1577.2	1589.8
[truncated: 151 more columns]

## Sheet: HT
HT for S1 S2 Table
Time-course of BOLD signals under isoflurane (1.5%→2.0%→2.5%)
time (s)	3	6	9	12	15	18	21	24	27	30	33	36	39	42	45	48	51	54	57	60	63	66	69	72	75	78	81	84	87	90	93	96	99	102	105	108	111	114	117	120	123	126	129	132	135	138	141	144	147
iso 1.5
iso_01	2611.2	2650.1	2592.4	2626.4	2627.6	2549.1	2623.6	2560.4	2558.4	2581.4	2573.7	2563.8	2615.5	2541.1	2573.6	2553.4	2545.6	2582.8	2546.8	2614.4	2608.3	2530.4	2524.2	2561.8	2519.6	2507.2	2552.4	2522.3	2533.8	2533.9	2537.4	2554.4	2520.9	2527.5	2516.3	2504.5	2527.8	2515.4	2527.1	2499.1	2466.9	2492.8	2525.1	2521.5	2506.4	2486.1	2502.3	2480.3	2487.6
iso_02	1907.4	1878.5	1924.2	1888.1	1913.1	1896.3	1906.5	1904.6	1859.6	1895.8	1911.1	1906.3	1917.5	1911	1873.2	1949.5	1899	1900.3	1830.6	1899.8	1863.4	1852.2	1868.7	1862.2	1907.1	1856.8	1892.1	1883.1	1869.7	1869.3	1866.9	1860	1824.7	1875.1	1862.7	1871.3	1881.3	1878.3	1868.1	1866.3	1849.7	1865.8	1886	1845	1865.8	1855.1	1890.9	1885.5	1906.7
iso_03	1840.9	1864.4	1843	2025.2	1812.1	1770.8	1799.9	1753.7	1792.1	1777.5	1825.8	1789	1800.4	1809.6	1834.3	1785.5	1942.7	2019.5	1890	1935.1	1868	1906.1	1884.9	1836.4	1856.8	1834.3	1865	1827.5	1868.9	1781.3	1838.5	1816.6	1812.8	1829	1782.8	1838.1	1793.4	1854.8	1818	1847.5	1788.9	1798.8	1817	1825	1791.5	1818.3	1833.4	1811.3	1806.8
iso_04	2411.3	2384.4	2398.8	2439.8	2396.7	2366.6	2416.3	2376	2396.4	2401.1	2384.5	2411.4	2415.2	2406.6	2409.3	2390.6	2421.8	2397.8	2379.3	2409.4	2415.9	2422.9	2404.4	2373.2	2420.6	2414.8	2412.6	2420.1	2375.6	2404.2	2414.1	2394.2	2396.7	2415	2379.3	2381.8	2381.5	2422.4	2397.9	2361.6	2408.2	2404.4	2389.4	2375	2358.3	2371.5	2416.3	2342.8	2399.1
iso_05	2609.2	2557.3	2540.8	2511.4	2489.6	2519.4	2535.6	2514.9	2490.7	2503.2	2535	2452.2	2488.2	2518.6	2542.4	2516.2	2478.1	2528.8	2528.2	2448.9	2507.8	2472.4	2527.8	2527.2	2514.5	2510.5	2495	2454.5	2497	2511	2543.1	2535.1	2521.5	2519.8	2480.6	2426.1	2473.4	2525.3	2516.9	2484.5	2487.4	2505.9	2529.3	2428.7	2497.8	2490	2447.2	2529.5	2510
iso_06	2181.3	2170.5	2157.6	2178.5	2166.1	2166.5	2175.8	2131	2185.2	2235.4	2252.6	2172.5	2202.4	2199.6	2169.3	2149.8	2143.2	2237.3	2192.5	2215.5	2163.6	2164.5	2144.3	2198.9	2218	2224.3	2239.2	2236.3	2151	2140.8	2131	2152.8	2133.5	2178.9	2237.3	2207.4	2171.5	2162.4	2199.5	2137.3	2168.3	2179.8	2232.6	2227.6	2140.2	2145.9	2129.8	2115.2	2162.3
iso 2.0
iso_01	2875.7	2786	2818.4	2785.4	2640.5	2883.3	2798.5	2803.1	2743.4	2800.6	2775.6	2820.5	2761.3	2762.2	2793	2725.9	2795.9	2742.8	2710.5	2615.8	2738.6	2705.8	2703.3	2699.5	2757.8	2742.2	2696	2805.1	2655.2	2767	2725.1	2799.6	2733.9	2776.7	2713.9	2711.5	2736.7	2725.6	2686.1	2718.5	2702.6	2667	2694	2691.2	2756.2	2773.4	2764.4	2711.7	2690.3
iso_02	2253.5	2253	2238.2	2226.7	2224.6	2265.1	2174.5	2198.4	2269.7	2239.1	2268.8	2233.2	2212.1	2249.5	2234.9	2224.3	2280.3	2195.5	2235.6	2308.6	2256.1	2217	2241.4	2228.7	2309.7	2302.9	2317.2	2306.9	2297.5	2337.8	2295.3	2289.4	2313.4	2304	2278.3	2285.3	2279.1	2304	2263.9	2306.2	2327.2	2291.4	2325.5	2285.5	2306.6	2290.3	2263.2	2315.3	2335.3
iso_03	1834.9	1843.6	1918.7	1906.1	1816.2	1828.9	1840.7	1847.8	1868.7	1915.8	1903.2	1904	1905.3	1856.4	1884.1	1874	1850.4	1869.6	1886.2	1907.7	1876.8	1867	1858.3	1851.8	1827.6	1821.7	1797.6	1868.1	1804.7	1842	1880.4	1850.4	1856	1916.3	1860.5	1928	1934.5	1859.5	1956	1842.9	1890.3	1870.8	1951	1900.6	1915	1799.8	1930.5	1895.5	1937.9
iso_04	2318.2	2301.6	2269.4	2346.2	2278.6	2252.4	2287.3	2295.2	2285.6	2297	2265.8	2290.4	2265.2	2271.3	2319.8	2288	2319.1	2288.7	2279	2307	2291.6	2267.6	2276.3	2305	2284.4	2296.9	2242.1	2323.3	2289	2282.8	2282.4	2249	2254.7	2259.5	2261	2303.4	2299.5	2254.6	2270	2247.8	2287.6	2290.4	2255.1	2294.4	2280.6	2238.7	2244.4	2278	2281.9
iso_05	2561.3	2606.8	2586.2	2616.9	2557.2	2591.7	2526.5	2582.6	2651.7	2537.9	2594.4	2601.2	2564.3	2595	2560.8	2609.1	2578	2556.4	2553.8	2576.6	2606.1	2608.4	2530.7	2598.3	2579.7	2587.8	2601.6	2549.4	2588.1	2553.2	2566.1	2574.5	2540.2	2607.5	2583.5	2584.6	2615.1	2580.3	2571.4	2583.7	2581.6	2532.4	2532.1	2573.6	2585.9	2594.1	2545.3	2603.9	2558
iso_06	2093.4	2083.5	2017.8	2035.7	2088.7	2041.9	2045.6	2051.2	2016.9	2041.8	2064.2	2036.6	2087.9	2074	2042.5	2050.3	2068.2	2017.5	2014.8	2036.9	2017.9	2041.1	2032.6	1992.9	1995.4	1968.5	1990.7	1986.8	2005.3	2049.8	2039	2052.9	2029.3	2041.5	2063.2	2044.7	2060.6	2041.7	2022.6	1987.3	2036.1	2033.9	2045.4	2090.6	2098	2121.3	2073.8	2120.4	2052.1
iso 2.5
iso_01	2715.2	2698.8	2656.5	2702.2	2744.2	2742.5	2764	2717.2	2708.9	2742.5	2911.5	2718	2828	2740.2	2659.3	2756.9	2818.6	2766.7	2656.6	2783.3	2871	2757.9	2663.8	2804.4	2877.9	2710.3	2687.7	2748.5	2659.5	2767.2	2725.3	2650.7	2650.6	2749.5	2687.1	2671.8	2699.7	2736.1	2749.7	2704.5	2725.1	2642.3	2634.5	2648.1	2609.5	2589.6	2609.9	2610.4	2632.1
iso_02	1976.9	2003.6	2061.9	2089.5	2049.7	2036.5	2072.6	2050.8	2066.8	2055.6	1981.7	2047.3	2011.2	2034.6	2067.1	2087.8	2040.8	2093.6	2064	2060	2005.2	2057.2	2015.8	2032.8	2078.2	1987	2045.1	2047.1	2047.1	2062.9	2062.4	2035.8	2065.1	2026	2004.4	2031.8	2002.9	2043.9	2008.2	2086.3	2080.8	2027.9	2043.8	2065.8	2035.3	2077.4	1981.6	2023.4	2025.1
iso_03	1844.3	1961.7	1956.2	1827.7	1878.3	1843.9	1867.3	1814.6	1854.5	1865.6	1879.7	1856.3	1878.9	1831.5	1870.7	1873.9	1875.1	1866.2	1861.7	1854.9	1838.2	1886.2	1878	1862.1	1872.8	1886.7	1871.7	1870.4	1835.9	1849.4	1870.7	1876.5	1883.8	1877.3	1879.6	1861.5	1877.8	1883.1	1853.7	1867.1	1874.5	1862.9	1863.3	1890.1	1838	1859.6	1848.1	1868.2	1856.1
iso_04	2448.1	2428.9	2438.9	2413.8	2442.1	2417.1	2465.9	2423.8	2420.3	2422.1	2442.8	2412.7	2441.2	2428.9	2432.9	2423.1	2411.4	2496.3	2471.8	2473.8	2412.6	2420	2441.7	2397.6	2387.9	2447.9	2384	2446.4	2451.3	2424.3	2436.2	2416.3	2403.7	2457.4	2413.7	2427.8	2445.2	2377.2	2429.6	2438.2	2398.4	2408.1	2410.7	2433.1	2429.1	2453.1	2417.7	2442.3	2416.1
iso_05	2517.4	2491.3	2500.2	2546.6	2524.7	2513.6	2536	2496.2	2536	2479.7	2539.5	2481.8	2501	2521.4	2538.3	2525.2	2539.2	2522.5	2534.8	2448.6	2495.9	2460.2	2513.9	2446.7	2542.1	2515.7	2553.9	2549.4	2452.4	2531	2528.1	2523.8	2506.8	2506.5	2546.2	2499.6	2495.6	2488.7	2509.7	2491.4	2534.7	2513.5	2484.5	2526.8	2456	2533.8	2534.8	2538.3	2499.5
iso_06	2261	2314	2303.9	2234.5	2246.9	2287.2	2236.7	2255.5	2288	2273.1	2281.3	2156	2229	2301.9	2218.2	2204.8	2284.3	2289	2278.9	2245	2257.7	2288.1	2249.4	2235	2272.3	2260.1	2295.9	2238.9	2233.2	2245.3	2219.1	2269.4	2268.7	2212.6	2291.3	2277	2178.9	2194.8	2258.1	2266.7	2203.1	2274.6	2266.1	2195.3	2252.9	2235.9	2198.5	2201.5	2256.5
Time-course od BOLD signals under medetomidine (0.1→0.3 mg/kg/h)
med 0.1
med_01	2039.2	2062.3	2070.2	2044.4	2017.6	2047.5	2063.6	2033.6	1966.3	2015.7	2024.1	1993.3	2035.6	1911.8	2062.8	2064.6	2067.2	2064.2	2076.3	2089.1	2032.3	2033.9	2028.6	1979.2	1981.8	2070.3	1996.8	2037.9	2057.9	2030.6	1977.4	2012	1952.5	2001.1	2029.6	1972.5	2045.3	2008.5	2013.1	1993.5	2041.9	2000	2051	2018.8	1979.5	1971.1	1995.1	1986.7	2013.8
med_02	1991.2	1990.2	1941.1	1983.5	1955.5	1970.5	1985.2	1952.8	1999.8	1959.5	2027	1978.4	1951.6	1977.2	1968.9	1937.9	1966.7	1945.4	1959.7	1969.4	1944.6	1960.9	1947.6	1991.1	1971.8	1972.6	1960.9	1973.7	1934.2	2005.5	1944.9	1943.6	1956.7	1951	1956.4	1947.4	1993.1	1926.4	1976.5	1918.7	1937.3	1929.1	1948.8	1969.4	1942.7	1981	1963.2	1990.3	1969.1
med_03	2511	2574.3	2555	2604.9	2531.6	2532.4	2540.3	2515.1	2489.2	2534	2585.3	2548.7	2537.3	2512.8	2567.6	2489.2	2590	2510.1	2554.8	2492.1	2506.1	2500.4	2589.2	2499.7	2529.9	2507.1	2529.6	2552.5	2521.6	2502.5	2481.3	2546.2	2491	2554.4	2481	2552.6	2515.6	2576.2	2525.4	2481	2515.3	2514.8	2542.5	2503.7	2495.4	2544	2521.8	2478.6	2503.9
med_04	1673.4	1652.2	1640.2	1636.8	1647.4	1624.8	1621.4	1646.5	1612.5	1642.3	1623.9	1639	1663.7	1618.8	1628.7	1654.5	1620.1	1623.7	1607.4	1609.3	1651.4	1622.5	1633.9	1652.5	1630.6	1636.4	1646.4	1671.7	1637.9	1632.8	1655.2	1682.1	1634.5	1682.3	1676.7	1667.2	1649.2	1667.4	1652.6	1629.9	1668.7	1670.3	1720.9	1690.8	1685.7	1669.6	1695.7	1677.3	1623.1
med_05	2129.9	2138.9	2158.4	2125.4	2148.7	2119.9	2151.3	2107.6	2126	2132.2	2143.4	2119	2138.1	2093.8	2145.5	2108.3	2125.9	2128.2	2117.1	2114.2	2105.8	2106.1	2135.2	2158.7	2115.8	2129.1	2119.1	2164.3	2137.8	2118.5	2160.4	2124	2123.2	2119.1	2122.5	2131.6	2156.2	2135.9	2134.3	2123.7	2171.6	2152.4	2164.6	2159.9	2134.6	2125.8	2135.4	2161.4	2122.8
med_06	2394.2	2383	2394.9	2383.8	2391.2	2390.6	2409.3	2381.2	2431.5	2390.1	2426.4	2420.7	2386.8	2408.8	2407.7	2391.3	2441.1	2406.2	2390.5	2425.4	2375.4	2421.3	2400.9	2412.8	2444.5	2427.2	2402.2	2440	2442.3	2388.5	2374.2	2407.8	2416.1	2388.1	2418.5	2409.8	2390.5	2379.2	2440.3	2419.1	2407.5	2423.7	2444	2351.9	2359.3	2366.2	2433.5	2376.3	2383.6
med_07	2256.1	2235.4	2202.6	2232.3	2227.8	2236.8	2213.6	2267.7	2260.7	2234.4	2231.7	2202.4	2234.5	2282.5	2250.7	2262.4	2270.2	2256.6	2276.8	2246.5	2278.8	2277.5	2278.1	2280.5	2303.6	2251.9	2252.4	2218.5	2241.7	2257.2	2235.2	2274.9	2258.2	2276	2251.5	2240.9	2282.7	2223.2	2253.7	2239.8	2244	2277.8	2286.1	2254.7	2265.2	2244	2271.3	2266.7	2261.6
med 0.3
med_01	2067.9	2089.6	2102.5	2101.7	2064.8	2067.1	2089.3	2039.4	2087.9	2060.2	2122	2029.4	2110.4	2064.8	2072.7	2057.4	2085.8	1955.8	2018.5	2077.5	1991.2	2109.6	2067.4	2150.5	2040	2133.6	2035	2088.8	2046.1	2031.4	2113.9	2094.6	2108.3	2100.1	2130.2	2072.2	2066.3	2048.1	2120.9	1992.4	2003.7	2080.2	2077.1	2090.1	2041	2071.7	2090.6	2091.9	2051.7
med_02	1902.1	1910.1	1871.5	1920.7	1868	1917.1	1866.8	1886.5	1941.5	1914.3	1861	1882.3	1889.3	1875.2	1889.9	1887.4	1899.8	1967.9	1846.3	1874.4	1924.3	1934.5	1912.3	1907.4	1851.1	1854.2	1860.2	1939.7	1879.8	1872.7	1880	1913.8	1862.6	1926.5	1899.5	1874.5	1858.8	1823.2	1913.9	1918.5	1869.8	1854.5	1814.8	1927.8	1943.8	1936.8	1907.5	1883.7	1852.8
med_03	2322.9	2360.2	2410.3	2414.3	2455.6	2394.6	2413.3	2452.2	2403.9	2367.5	2433	2374.3	2407.7	2395	2420.8	2421.8	2374.5	2309.9	2360.4	2446.2	2391.5	2391.5	2401.4	2440.9	2382.9	2437	2362.3	2384.9	2398.3	2424.8	2423.1	2390.2	2425.6	2328.6	2437.1	2424.7	2369.3	2354.1	2398.3	2448.6	2375.1	2397.6	2381.2	2402.1	2372.2	2392.6	2477	2385.2	2362.8
med_04	1601	1601.6	1630.1	1617.4	1592.4	1567.5	1622.6	1601.9	1613.1	1618.1	1613.9	1616.6	1600.6	1635.8	1620.8	1598	1595.8	1594.9	1601.1	1616.6	1566.1	1634.4	1602.5	1640.4	1630.9	1658.4	1578.6	1586.6	1592.9	1592.4	1610.2	1613	1574.7	1618.8	1585.5	1591.6	1630.6	1587.8	1594.3	1575.7	1590.6	1611.9	1597	1596.2	1602.3	1599.9	1603.7	1606.5	1629.8
med_05	1998.6	1984.7	1972.9	1966.2	2007.9	1984.9	2006.4	1990.5	1996.1	1962.3	1991.6	1988.8	1954.4	1982.5	1999.8	1987.7	1968.5	2009.1	1974.9	1987	1973.5	1980.6	1984.2	1986.4	1970.3	1990.5	1968.4	1959.6	1966.4	1984.1	1981.7	2027.6	1982.5	1994.2	1985.5	1966.1	1969.7	1950.6	1979.6	1974.9	1981.4	1973.2	1954.8	1954.1	1959.3	1975.1	1952.9	1985.6	1968.3
med_06	2346.5	2358.1	2389	2342.5	2351.5	2297.5	2325.4	2281	2308.8	2363.4	2300.2	2333.2	2325.6	2306.3	2344.7	2299.7	2287.1	2362	2350.5	2360.9	2318.6	2298.3	2331	2331.6	2350.3	2353	2353	2305.7	2310.6	2305.4	2276.4	2313.7	2346	2363	2363.2	2404.2	2328.4	2326.9	2338.6	2332.7	2337.2	2353.6	2343.8	2345.4	2312.6	2308.7	2321.8	2293.6	2386.9
med_07	1879.1	1874.1	1869.8	1863.4	1847.8	1847.8	1861.4	1828.9	1807.3	1870.3	1862.4	1849.5	1834.5	1849.2	1848.8	1831.2	1848.6	1838.4	1848.3	1841.3	1853.2	1854.9	1826.5	1831.1	1858.2	1861.1	1845.5	1870.2	1865.8	1836.1	1823.6	1833.3	1846.7	1861.7	1888.4	1867.3	1836.2	1842.3	1859.2	1851.8	1885.3	1884.4	1882.6	1877.4	1815.1	1850.3	1831.8	1859.6	1907.9
[truncated: 151 more columns]

## Sheet: Tha
Tha for S1 S2 Table
Time-course of BOLD signals under isoflurane (1.5%→2.0%→2.5%)
time (s)	3	6	9	12	15	18	21	24	27	30	33	36	39	42	45	48	51	54	57	60	63	66	69	72	75	78	81	84	87	90	93	96	99	102	105	108	111	114	117	120	123	126	129	132	135	138	141	144	147
iso 1.5
iso_01	2220.1	2196.6	2195.4	2210.9	2173.6	2159.6	2202.5	2148	2188.6	2234.7	2133.8	2240.7	2228.1	2214.4	2215.1	2192	2233.2	2206.4	2201.6	2246.7	2190.6	2236.3	2215.8	2182.1	2208.1	2211.5	2225	2212.1	2199.5	2223.4	2221.7	2214.4	2201.4	2220.2	2185.7	2184.8	2224.6	2192.5	2219.1	2231	2176.5	2183.4	2197.1	2195.6	2207.8	2215.5	2194.6	2175.2	2213.2
iso_02	1823.4	1819.2	1844	1844.5	1876.8	1849.6	1862.7	1837.8	1865.6	1844.2	1851.4	1855	1837	1858.3	1820.7	1812.1	1867.6	1866.8	1832.3	1842.7	1837.3	1821.7	1890.6	1891.3	1812	1803.4	1813.9	1899.5	1851.9	1822.8	1849.8	1848.3	1828.8	1846.3	1855.2	1856	1861	1862.2	1832.5	1848.4	1881.9	1861.1	1867.2	1885	1838.5	1871.1	1863.5	1833.5	1806.8
iso_03	1643.4	1650.3	1631.3	1659	1639.8	1619.7	1652.5	1629.4	1672.8	1635.4	1646.3	1626.9	1633.1	1635.6	1679.7	1653.3	1676.5	1658.7	1595.5	1648.6	1652.3	1670	1618.5	1646.7	1603.5	1653.1	1680	1638.8	1661.1	1624.2	1646.3	1605.4	1639.6	1633.4	1630.7	1630.1	1641.3	1623.5	1647	1628.4	1621.2	1633.7	1640.1	1664.6	1640.2	1631.7	1640	1661.5	1631.1
iso_04	2273.6	2233.3	2181.6	2240	2207.5	2235.9	2191.3	2204.7	2184.5	2208.3	2183.6	2240.4	2222.2	2238.9	2261.2	2235.7	2241	2216.9	2190.7	2207.8	2206.4	2204.3	2222	2198.3	2206	2226.3	2243	2183.2	2209.8	2225.1	2217	2274.8	2201.2	2237.1	2200.6	2247.7	2245.1	2256.6	2249	2231.1	2174.4	2229.7	2200	2177.2	2225.5	2218.5	2238.5	2223.3	2251.7
iso_05	2271.4	2311.6	2285.1	2261	2270.2	2274.7	2282.6	2278.1	2269	2307.1	2304.8	2189	2257.7	2266.4	2252.8	2313	2291.7	2339.6	2270.4	2162.7	2249.6	2259.7	2270.3	2253.3	2258.6	2289.4	2264.1	2227.7	2288.5	2258.7	2301.9	2297	2298	2281.5	2245	2252.6	2287.3	2249	2273.3	2214.3	2263.5	2286	2220.8	2247.6	2323.5	2250.9	2280.9	2233.7	2257.6
iso_06	1983.7	2000.5	2048.1	2022.7	1995.2	2017.3	2025.7	2040.8	1996.9	2034.3	2041.3	2015.3	2032.1	1995.3	2016.1	2038.4	2035	2012.8	2046.2	1992.7	1995	2053	1985.4	2006	2021.6	2031	1987.6	2057.5	2067.4	2033.3	2055.3	2005	2039.5	1972.5	2025.9	2043.6	2010.6	2006.6	2023	2033.7	1980.6	2035.6	1963	2034.1	2062.3	2031.4	2018.1	1959.1	2005.1
iso 2.0
iso_01	2342	2383.8	2438.3	2337.2	2376.1	2399.4	2369.3	2393.6	2392.9	2389.1	2370.4	2409.7	2379	2387.3	2400.4	2369.1	2413.9	2381.8	2411.2	2349.4	2406.1	2384	2389.3	2393.4	2378.9	2380.5	2348.9	2461.8	2337.1	2383.5	2395.8	2365.8	2382.9	2381.9	2338.2	2381.6	2410.7	2369.4	2356.1	2355.8	2372.3	2386.1	2349.6	2343.7	2374.8	2389.4	2395.3	2366.4	2376.1
iso_02	2202.9	2191.1	2198.9	2193.3	2174.9	2227.6	2219.1	2217.8	2225	2180.8	2219.5	2156.8	2185.1	2188.1	2166	2188.1	2185.9	2149.1	2176.1	2185.8	2202.1	2239.9	2205.5	2180.5	2192	2203.1	2201.9	2172.5	2138.1	2208.1	2171.6	2149.6	2199.1	2186.7	2155	2260.9	2192.6	2165.1	2185.7	2212.4	2153.5	2189.9	2222.6	2232.1	2225.1	2156.8	2169.7	2218.1	2140.1
iso_03	1678.2	1686.5	1689.1	1676.4	1656.6	1652.6	1677.2	1689.8	1689	1667.9	1681	1678.4	1679.4	1685.4	1699.9	1699.6	1691.1	1676.1	1685.8	1689.1	1668.4	1646.4	1693.6	1679	1676.8	1677.3	1675.5	1701.3	1643.2	1653.7	1705	1676.6	1667.2	1684.8	1673.5	1671.5	1695.6	1700.4	1682.5	1682.4	1679.2	1668.8	1698.8	1669.5	1682.9	1644.7	1682.6	1675.8	1690.7
iso_04	2128	2128.9	2150.7	2190.3	2144	2148.5	2156	2143.3	2149.5	2133.2	2140.5	2139	2160.6	2097.4	2186.1	2167.9	2124.4	2164.3	2172.9	2115.7	2135.1	2149.8	2172.7	2196.7	2108.4	2182.5	2131.9	2107.3	2151.3	2142.1	2141.9	2156	2163.5	2138.3	2153.3	2159.1	2169.9	2147.8	2174.5	2159.7	2139.5	2189.3	2130.9	2139.3	2118.1	2098.1	2132	2139	2116.3
iso_05	2329.1	2324.7	2327.7	2346.4	2416.3	2352	2281.7	2352.8	2377.8	2364.8	2360.2	2330.3	2434.1	2332.8	2270.9	2372	2354.5	2352.2	2306.5	2314.2	2369.8	2333.7	2276	2357.8	2369.2	2316	2340.3	2373.4	2379	2338.2	2326	2388.4	2339.3	2390.1	2380.1	2333.4	2422.8	2347.2	2301.3	2424.6	2376.8	2340	2338.5	2378.6	2359	2343.3	2308.7	2375.1	2312.4
iso_06	1925.6	1955.1	1979.3	1958.1	1984.1	1917	1944.4	1950.6	1969.8	1962.2	2006.1	2002	1969.1	1967.2	1956.8	1945.6	1925.4	1957.2	1971.8	1915.5	1920.7	1937.7	1929.7	1931.9	1929.9	1969.2	1925.4	1920.2	1918	1970.5	1960.9	1933.9	1939.5	1935.5	1959.2	1932.1	1943.7	1946.9	1920.5	1936.7	1946.3	1928.6	1917.4	1930	1970.2	1967.5	1963.2	1952.9	1934.4
iso 2.5
iso_01	2359.3	2394.1	2420.5	2352.2	2388.2	2370.4	2381.8	2417.1	2436.3	2419.4	2404.7	2428.6	2396.9	2386.4	2384.2	2423	2395.8	2435.9	2410.5	2430.6	2423.6	2417.8	2460.6	2422.2	2442.2	2411.4	2410.8	2450	2405.8	2381.9	2376.3	2406.1	2431.3	2438	2462.1	2407.1	2416.8	2442.2	2421.3	2411.6	2423.9	2372	2393.5	2421.5	2429.8	2401.4	2377.9	2373.3	2424.1
iso_02	2008.5	2013.9	2011.8	2026.1	2062.1	2078.8	2078.3	2024.9	2045.8	2119.1	2050.8	2047.2	2060.6	2026.8	2076.4	2048.7	2049.8	2049.2	2009.8	2022.5	2031.7	2080	2067.4	2038	2040.7	2043.2	2027.3	2046.8	1990.5	2029.2	2016.5	2047.2	1996	2000.2	2070.5	2029.4	2046.7	2052.2	2056.6	2052.9	2031.8	2042.3	2004.4	2034.9	2022.8	2063.3	2032.3	1989.3	2022.4
iso_03	1721.6	1740.8	1763.1	1765.7	1756.5	1762.3	1767.3	1732.8	1685.8	1721.3	1726.1	1708.6	1746.7	1746	1752.1	1743.7	1773.3	1716.1	1778.4	1693.9	1709.2	1757.9	1760.4	1733.2	1731.3	1733.7	1749.4	1759.9	1732.2	1735.9	1738.7	1741.1	1766.2	1718	1722.2	1734.4	1763.1	1743.9	1726.6	1734.4	1757.2	1720.8	1697.1	1747.9	1776.3	1722.3	1770.1	1729.2	1736.3
iso_04	2242.9	2249.6	2312.4	2295.6	2290.5	2301.2	2309.2	2311.7	2319.8	2302.8	2268.3	2270	2269.7	2302.1	2309.4	2300.3	2289.6	2345.5	2342	2308.8	2249.6	2272.9	2256.1	2280.3	2252.6	2280.1	2274.6	2284	2297.6	2279.4	2332.7	2334.1	2286.4	2277.8	2281.1	2298.4	2319	2315	2305.5	2297.3	2290.4	2311.8	2334.5	2290.2	2310.9	2273.2	2295.9	2292.7	2265.2
iso_05	2333.3	2328.3	2376.8	2410	2366.2	2309.1	2336.1	2334	2307.9	2364.8	2294.8	2317.7	2350.5	2332.1	2306.9	2344.9	2355.3	2342.6	2326.7	2268.6	2345.4	2328.7	2330.1	2282.5	2392	2331.2	2305.3	2352.6	2303.1	2389.8	2339.3	2390.8	2337.2	2337.3	2323.1	2324.9	2309.3	2376.6	2361	2347.9	2362.7	2369.1	2313	2372.1	2335.5	2393.6	2318.6	2337.3	2317.1
iso_06	2016.6	2025.3	2028.5	2031.9	2066.1	2033.5	2058.1	2025.1	2006.3	2022.6	2024	2083.2	2058.8	2054.1	2010.5	2023.7	2023.5	2067.5	2075	2052.8	2048.6	2042.5	2035.6	2042.2	2000.2	2078.1	2049.1	2023	2049.5	2027.5	2003.9	2049.9	2044.1	2063.2	2066.6	2080.4	2016.6	2018.4	2077	2050.5	2045.8	2074.1	2049.6	2008.2	2057.7	2066.7	2018.6	2004.4	2045
Time-course od BOLD signals under medetomidine (0.1→0.3 mg/kg/h)
med 0.1
med_01	1956.8	1959.3	1958.3	1965.6	2015.5	1959.3	1959.7	1939.5	1990.1	1911.4	1978.1	2005.1	1953.8	1920.8	1936.4	1967.8	1957.7	1950.4	1892.5	1951.7	1938.5	1923.4	1913.2	1930	1930.8	1992.5	2000.7	1992.4	1991.9	1910.1	1891.7	1940.5	1941.4	1861.4	1962.1	1881.5	1911.2	1942	1949.1	1944.2	1901.5	1922.9	1912.6	1926	1871.1	1882.7	1905.6	1883.3	1858.5
med_02	1837.8	1871.4	1856	1863.4	1873.3	1884.7	1881.1	1904.1	1878.4	1866.2	1874.1	1858.1	1833.6	1892.4	1860.9	1855.4	1862.6	1834.3	1864.3	1840.2	1877.3	1847.5	1874.8	1875.4	1847.3	1900.4	1811.9	1857.9	1871.5	1876.2	1849.7	1884.1	1868	1875	1888.5	1869.7	1834.6	1835.7	1830.7	1859.4	1811.2	1838.7	1867.7	1830.5	1884.1	1865.5	1890.9	1837.8	1851.5
med_03	2422.3	2408.5	2389.3	2438.9	2385.8	2472	2355.8	2445.7	2417.5	2436.8	2382.4	2448.9	2426.2	2429	2412.5	2467.8	2442.7	2391	2440.2	2366.2	2395.1	2353.9	2423.3	2378.2	2445.3	2389.3	2420.2	2373.2	2430.2	2368.8	2426.1	2381.8	2464.1	2445.6	2437.3	2439.3	2410.3	2494.4	2403.1	2398.3	2387.2	2335.7	2435.3	2439.1	2437.8	2352.3	2392.4	2380.1	2380.8
med_04	1527.4	1472.2	1468.2	1502	1519.9	1486	1485	1512.3	1467.6	1479.1	1493.5	1525.3	1471.1	1450.3	1542.7	1512.7	1490	1496.1	1499.3	1462.5	1477.9	1512	1508.7	1548.9	1527.8	1492.5	1482.6	1498.2	1477.3	1470.4	1505.1	1452.8	1491.4	1509.3	1516.3	1466.2	1501.9	1478.8	1504.4	1463.4	1488	1489.6	1494.1	1535.1	1498.3	1503.1	1485.4	1523.6	1509.3
med_05	1901.3	1884.6	1881.8	1876.1	1895.6	1894.8	1906.3	1919	1887.9	1915.9	1895.1	1898.3	1925.8	1862.8	1909.9	1895.6	1902.3	1891.4	1893.4	1901.5	1860.5	1933.2	1892.8	1945.2	1932.6	1908.8	1896	1877.4	1923.2	1902.1	1941.2	1900.5	1924.7	1895.8	1897.7	1904.1	1874.4	1903.1	1880.5	1908.9	1899.5	1965.6	1913.2	1963.8	1898.6	1904.8	1910.4	1897.5	1937.2
med_06	2112.3	2124	2135.6	2123.7	2171.6	2185	2154.1	2102.1	2166.7	2102.1	2154.7	2157.2	2127.4	2191.8	2148.7	2114.9	2169.6	2157.5	2158.6	2149.3	2139.1	2122	2181.5	2117.4	2158.4	2163.9	2130.3	2110	2110.9	2195.2	2089.9	2144.6	2163.4	2156.5	2160.9	2190.2	2170.6	2169.8	2107.2	2108.2	2149.5	2129.7	2096.5	2123.5	2138.9	2200.8	2118.2	2082.2	2144.8
med_07	2187.3	2150	2157.7	2193.1	2160	2147	2168.4	2176.2	2162.4	2191.3	2144	2175.6	2143.9	2199.8	2144.4	2142.7	2154.7	2180.1	2156.5	2166.1	2143.4	2142.7	2173.9	2145.8	2166.4	2149	2195.2	2176.4	2200.2	2129.5	2127.7	2141.9	2171.5	2103.6	2170	2149.3	2117.2	2169.1	2137.3	2191.3	2155.9	2184.7	2167.3	2180.4	2174.5	2080	2167.6	2207.1	2190
med 0.3
med_01	1896.1	1850.5	1909.6	1879.1	1879.3	1847.6	1944	1950.7	1899.4	1909.2	1865.8	1948.9	1863.5	1915.9	1897.7	1875.2	1896.4	1896.3	1834.6	1864.2	1819.4	1899.8	1879.4	1972.9	1893	1915.1	1878.2	1878.2	1879.1	1788.6	1892.9	1962.9	1900	1961.3	1895	1904.2	1910.3	1947	1879.2	1919.4	1818.1	1883	1882.6	1863	1847.2	1880.5	1919.8	1851.4	1859.7
med_02	1904.9	1840.6	1887	1939.1	1917.4	2005.3	2018.1	1951.3	1922.1	1907.9	1879.1	1862.7	1916.2	1829.1	1884.3	1906.3	1897.5	1872.1	1909.9	1910.1	1887	1889	1920.4	1923.7	1861.6	1955	1890	1902.8	1896.8	1884.3	1924.7	1934.3	1900.8	1942.4	1853.3	1862	1933.1	1892.3	1915.4	1991.4	1983.6	1931	1948.4	1927.5	1890.7	1855.8	1897.7	1900.9	1782.1
med_03	2352.4	2373.7	2406.4	2399.5	2378.4	2215.9	2335.5	2316.6	2360.2	2367.6	2333.7	2305.8	2407.6	2352.9	2325.9	2352.8	2392.3	2263.7	2322.7	2378.7	2375.2	2396.5	2305.4	2359.2	2359.8	2302.9	2329.2	2320.7	2384.7	2238.1	2391.9	2350.7	2382.9	2329.2	2374.5	2327.9	2372.3	2338.1	2307.2	2377.8	2397	2311.9	2357	2332.8	2316.2	2359.2	2339.2	2388.5	2341.2
med_04	1411	1399.6	1415.6	1416.1	1420.4	1383.8	1436.8	1437.1	1398	1469.8	1409.6	1423.6	1439.2	1417.2	1436.7	1442.6	1420.5	1409.4	1385	1430.2	1435.5	1432.1	1412.4	1421.4	1412.2	1465.9	1406.2	1409.8	1440.5	1386.9	1429.7	1380.3	1398	1452.2	1429	1399.3	1384	1424.5	1447.3	1407.5	1406.1	1429.5	1393.7	1422.3	1415.6	1405.7	1423.9	1409.9	1448.6
med_05	1801.2	1781.7	1738.7	1754.6	1743.9	1728.1	1739.4	1718.4	1749.8	1748.1	1769.3	1729.3	1749	1757.2	1776	1777.8	1772.1	1722	1733.2	1716.9	1758.4	1748.2	1756.5	1763.5	1737.5	1765.9	1736	1732	1715.9	1735.9	1759	1726.9	1762.8	1740.1	1705.6	1736.6	1733.7	1781.4	1759.6	1732.5	1743.2	1773.8	1735.3	1729.9	1742.2	1735.7	1747.8	1759.5	1764.4
med_06	2135.1	2148.5	2104.1	2142	2113.4	2109.6	2117	2082	2128.8	2094.5	2137.6	2065.9	2125.6	2075	2124.1	2080.1	2097.5	2106.9	2100.4	2132.9	2082.9	2055.5	2127.6	2085.7	2120.7	2098.4	2094.7	2106.6	2144.5	2105.3	2084.7	2074.3	2125.9	2092	2094.1	2106.5	2111.5	2081.7	2114.2	2124.4	2076.5	2106	2077.2	2091.5	2098.3	2029.3	2075.1	2133.9	2060.6
med_07	1762.3	1753.5	1755.6	1736.6	1742.8	1774.2	1758	1757.2	1736.1	1759.3	1779.5	1732.8	1734.5	1750.4	1701.1	1766.9	1744.4	1748.2	1744.1	1753.4	1720.9	1736.3	1718	1738.1	1757	1753.7	1725.6	1719.2	1763.9	1743	1731.9	1729.4	1724.5	1762.6	1721.4	1775.4	1755.2	1726.3	1745.7	1756.5	1727.4	1774.8	1770.3	1755.7	1709.6	1706.1	1753.6	1742.2	1757.2
[truncated: 151 more columns]

## Sheet: Hip
Hip for S1 S2 Table
Time-course of BOLD signals under isoflurane (1.5%→2.0%→2.5%)
time (s)	3	6	9	12	15	18	21	24	27	30	33	36	39	42	45	48	51	54	57	60	63	66	69	72	75	78	81	84	87	90	93	96	99	102	105	108	111	114	117	120	123	126	129	132	135	138	141	144	147
iso 1.5
iso_01	2195.9	2140.7	2173.3	2126.4	2148.3	2137.9	2203	2164.6	2233.5	2214.8	2158.8	2187.2	2165.3	2142.1	2177.3	2162.1	2130.9	2230.8	2147.4	2223.4	2196	2183.9	2146	2161.5	2173.1	2178.7	2152.9	2161.2	2184.9	2150.6	2146.7	2126.3	2201.7	2168.2	2185.7	2160.5	2158.4	2209.3	2186.4	2203.4	2104.1	2185.9	2186.7	2151.8	2202.9	2163.9	2141.8	2183.6	2126.3
iso_02	1953.5	1966.9	1954.5	1950.1	1988.8	1992.8	2001.6	1963.5	1999.6	1960	1934	1936.8	1968.2	1970.7	1927.4	1952.1	1969.7	2014.7	1965.2	1982.8	1980.7	1990.6	1996.4	1989.3	1957.1	1936.6	1938.5	1975.9	1982.2	1939.8	2024.7	1944.9	1953.8	1934.3	1988.4	1986.7	1978.8	1966.2	1967.8	1976.7	1960	1973.9	1995.5	2002.8	1945.7	1976.5	1978.6	1993.9	1931.5
iso_03	1741.8	1712.9	1722	1749.4	1714.4	1689.9	1725.7	1690.7	1730.7	1734.5	1714.8	1728.7	1717.8	1684.2	1750.2	1709.9	1704.7	1705.6	1724	1727.9	1729.7	1720.5	1718.9	1735.3	1707.7	1724.2	1720.4	1697.1	1714.3	1673.2	1728.6	1706	1717.5	1715.1	1722.8	1713.5	1716.7	1686.8	1718.8	1723.7	1698.6	1701.4	1727.1	1738.3	1721.3	1744.5	1706.8	1716.8	1707.1
iso_04	2179.8	2187	2229.1	2210.9	2275.3	2231.8	2253.2	2264	2273.3	2196.2	2191.5	2206.8	2163.2	2239.1	2256.3	2240.8	2233.2	2214.2	2235	2236.7	2229.4	2191.5	2244.9	2230.6	2163.4	2196.5	2243.6	2259.8	2237.9	2227.9	2269.5	2228.1	2210.7	2199.1	2163.7	2223.9	2198.2	2163.6	2183.9	2258.8	2202	2223	2185.8	2198.1	2200.8	2203.2	2204.5	2245.2	2214.4
iso_05	2336.5	2306.9	2289.9	2271.6	2231.6	2242.3	2262.3	2237.1	2291.4	2322	2221	2242.7	2239.7	2273.9	2259	2207	2274.2	2322.7	2297.8	2203	2257	2233.5	2281.8	2263.7	2297.4	2291.4	2305.3	2238.9	2277.2	2267.5	2285.1	2266.2	2295.9	2273.5	2291.9	2299.3	2261.8	2264.6	2276.7	2258.1	2266.5	2315.1	2282.5	2257.8	2254.9	2257.7	2333.3	2269.8	2232.1
iso_06	2028	2041.6	1998	2039	2097.2	2008.4	1989.5	2025.3	2050.7	2089.1	2051.5	2039.5	2037.5	2024.4	2004.2	2005.2	2052.1	2022.5	2093.2	2047.9	2074.6	2087	2046.8	2026.2	2029.2	2046.2	2049	2033.1	2089.7	2038.2	1999.3	1967.6	1972.2	2035.7	2041.6	2060.5	2051	2062.6	2024.6	2052.4	1992.1	2120.3	1977.1	2032	2051.3	2061.7	2000.2	1974.2	2013.8
iso 2.0
iso_01	2365	2388.6	2345	2387.9	2317.2	2328.2	2318.6	2340.6	2365.5	2333.2	2306.9	2327.1	2319.1	2343.5	2322	2321.7	2332.1	2287	2333.2	2342.3	2399.8	2304.6	2328.5	2359.3	2365.7	2282.2	2295.4	2377	2324	2276.3	2342	2282.5	2329.8	2359.5	2311.6	2344.6	2333.5	2347.7	2400	2396.9	2353.3	2348.3	2346.5	2325.5	2347.8	2300.9	2380.5	2312.6	2368.3
iso_02	2388.5	2359.8	2330.8	2367.7	2357.7	2374.5	2315.4	2404.6	2374	2315.2	2351.4	2416.8	2366.3	2348.2	2352.2	2335.7	2352.6	2334.8	2383.7	2358.2	2379.6	2394.9	2358.4	2373.6	2384.8	2354.2	2331.2	2310.4	2344.1	2411.4	2317.1	2410.3	2371.4	2409.5	2353.1	2414.1	2318.4	2331.7	2351.1	2342.1	2364.6	2359.3	2408.8	2354.8	2399.4	2374.8	2343.3	2321.4	2381
iso_03	1766.7	1749.5	1739.7	1740.6	1728.4	1759.8	1711.9	1749.3	1705.4	1753.8	1720.7	1738.8	1745.6	1731.1	1748.8	1739.4	1748.6	1742.1	1744.1	1733.8	1745.4	1712.8	1724.2	1757.6	1732.6	1740.5	1718.6	1716.7	1729	1775.2	1723.7	1757.3	1742.7	1723.3	1726.4	1713.7	1756.5	1740.6	1776.2	1735.7	1740	1752.9	1745.8	1715.4	1730.7	1738.1	1723	1769.5	1706.9
iso_04	2111.1	2135.9	2129.2	2146.6	2127	2090.6	2131.9	2152.9	2117.2	2145.3	2143.6	2135.9	2131.9	2092.3	2184.8	2105.3	2113	2132.1	2133.3	2092.7	2121.5	2097.2	2127.4	2153.3	2114.9	2154	2146.9	2144.8	2146.6	2164.1	2159.4	2153.5	2112.1	2132.7	2101.6	2126.5	2107.7	2108.6	2195.2	2094.6	2101.3	2132.3	2157.9	2120.5	2109.1	2106.2	2124.1	2087.5	2113
iso_05	2374.9	2380.6	2363.2	2319.5	2392.1	2274.9	2278.9	2312.8	2314.5	2390.5	2316.4	2344.5	2362.4	2364.5	2265	2335	2371.7	2302.2	2334.2	2309	2390.3	2338.1	2275.8	2339.5	2360.6	2299	2325.3	2355	2384.5	2339.8	2209.1	2342.4	2359.5	2327.9	2295.1	2346.6	2420.9	2352.4	2287.1	2369.8	2341.2	2338.7	2310.8	2341.7	2385.8	2278.4	2177	2365.9	2324.1
iso_06	1964.5	1948	1976.5	1937.9	1980.2	2004.6	2001.8	1960.1	2018.2	1957.5	2016.3	1976.1	1945.6	1986	1985.3	1988.9	1975	1972.8	1994.1	1914.8	1932.3	1967.6	1994.4	1968.7	1966.7	2024	1947.6	1895.5	1936.1	1976.6	1960.4	1952.9	2011.8	1922.9	1973.1	1966.4	1967.3	1994.6	1953.7	1962.7	1992	1983.7	1971	1945	1950	1982.6	1967.6	2003.4	2010.6
iso 2.5
iso_01	2360.8	2333.3	2378.1	2353.1	2449	2413.9	2361.9	2321.9	2360.4	2437.2	2424	2413	2398.1	2360.5	2312.8	2393	2385.3	2361.1	2430.3	2417.1	2385.4	2374.7	2374.4	2427.6	2367.8	2370	2389.9	2384.3	2370.8	2322.3	2382.9	2398	2385.7	2428.2	2352.8	2368.3	2332.8	2378	2410.6	2381.2	2356.9	2379.5	2352.8	2438.8	2394.4	2324.7	2342.7	2389.6	2337.8
iso_02	2232.9	2260.2	2292.5	2225.9	2202.6	2221.4	2161.2	2196.8	2248.2	2201	2276.4	2199.9	2251.2	2225.3	2223.4	2224	2247.5	2199.2	2266	2162.3	2182.4	2208.1	2237.6	2260.5	2229.3	2182.9	2188.6	2230	2178	2208.9	2188.3	2176.6	2231.6	2189.2	2215	2202.5	2231.9	2192.7	2220.2	2220.6	2237.2	2173.2	2161.2	2202.2	2180.2	2209.8	2190.4	2220.7	2193
iso_03	1790	1798.9	1820.7	1802.1	1815.6	1803.7	1826.9	1785.5	1782.5	1798.6	1789.8	1802.6	1785.4	1797.4	1783.9	1811	1825.3	1811.9	1796.4	1812.3	1761	1809.7	1807.8	1775.8	1809.4	1816.7	1798.1	1834.9	1795.1	1800.2	1818.7	1819.3	1789.3	1795	1781.1	1819.6	1824.1	1785.1	1807.9	1822	1819.6	1796.6	1777.3	1782.9	1791.8	1820.5	1832.1	1816.4	1834
iso_04	2259.9	2258.9	2278	2255.2	2303.5	2301.3	2351.9	2253.3	2287.2	2256.5	2288.5	2297.4	2273.8	2258.2	2291.3	2256.3	2292.7	2362.9	2327.7	2291.6	2313.2	2324.1	2258.3	2307.7	2217.4	2251.8	2269.3	2287	2298.3	2292.2	2311.8	2299.7	2315.2	2269.6	2273.2	2302.4	2277.8	2277.5	2274	2282.1	2278.9	2302.2	2316.5	2364.2	2324.6	2319.3	2301.9	2319.6	2257
iso_05	2363.3	2373.5	2369.9	2400.8	2426.4	2343.2	2330.9	2355.6	2344.3	2358.1	2304.8	2402.9	2381.2	2368	2316.8	2342.8	2382.5	2399	2307.4	2287.5	2460.9	2353.6	2322.8	2298.7	2437.8	2326.6	2330.4	2370.1	2384.1	2397.3	2359.2	2353.1	2388.8	2323.3	2358.3	2305.4	2345.9	2353.8	2314	2367.6	2347.6	2346.4	2338.4	2399.4	2332	2307.6	2321.8	2377.2	2300.5
iso_06	2104.6	2118.6	2121.2	2078.1	2072.2	2087.3	2083.8	2062.1	2055.2	2074.9	2077.9	2060.8	2081.3	2124	2072.6	1980.5	2124.9	2080.1	2116.3	2036.4	2081.3	2044.6	2045.6	2066.9	2080.6	2135.4	2053.5	2084.8	2118.6	2021.5	2028.1	2141.2	2088.6	2039.1	2124.1	2083	2083.6	2062.4	2087.1	2063.5	2061.5	2111.8	2049.6	2011.3	2101	2113.7	2046.9	2047.8	2094.2
Time-course od BOLD signals under medetomidine (0.1→0.3 mg/kg/h)
med 0.1
med_01	1983.8	2036.4	2024.2	1975.7	2019.7	1905.9	2019.9	1994.9	1997.8	2036.6	2015.8	1968.3	2015.1	1946.1	1973.1	2070.4	2001.4	2044.4	2002.5	2008.1	1998.9	2046.2	1978.8	1998.5	1958.5	1985.6	2021.5	1999.5	2044.5	1987.8	1995.6	1985.8	1948	1967.3	1965	1977.8	1969.7	2027.2	2018.7	1988.9	1952.2	1941.6	1992.2	1959.3	1918.5	1971.8	1909.4	1943.2	1969.8
med_02	1904.7	1906.8	1882.3	1875.2	1896.8	1922.6	1935.1	1938.4	1906.9	1890.2	1902.3	1930.9	1901.3	1890.3	1934.6	1897.8	1929.7	1887.3	1906.3	1907.3	1880.2	1906.5	1925.2	1889.1	1895.1	1889	1911.3	1912	1927.8	1912.3	1901.2	1915.5	1929.2	1898	1895.3	1935.6	1905.7	1899.7	1878.2	1872.7	1894.1	1907.9	1900.7	1924.8	1899.2	1891.2	1937.6	1910	1856.5
med_03	2475.3	2521.7	2543.1	2469.1	2560.1	2529	2526.7	2468.2	2495	2519.1	2488.1	2515.5	2522.6	2597.1	2500.4	2530.1	2493.5	2579.4	2499.6	2550.7	2465	2493.4	2467.6	2543.3	2553.4	2548.6	2545.1	2499.2	2584.5	2566.3	2470.8	2632.7	2512.2	2518.3	2497	2504.1	2534.5	2541.6	2507.1	2569.1	2525.4	2591.2	2530	2473.4	2504.8	2449.9	2424.8	2480.6	2574.5
med_04	1669.6	1712.2	1693.5	1662.1	1627.1	1675.6	1689.6	1690.4	1663.2	1704.1	1656.7	1674.1	1670.8	1659.8	1698.3	1679.3	1647.8	1673.5	1685.1	1666.9	1679.5	1702	1685.3	1653.7	1674.5	1688.1	1623.5	1632	1698.9	1703.2	1678.3	1676.6	1694.7	1681.3	1668.6	1668.4	1675.1	1671	1651.2	1679.3	1676.2	1727	1700.6	1672.4	1686	1656.3	1676.6	1641.7	1715.1
med_05	1927.7	1973.3	1995.8	2001.6	1981.3	1965.7	1952.5	1933.5	1976.8	1991.9	1999	1950.2	1967.5	1969.7	1984.4	1951.6	1927.7	1997.1	1952.7	1941.3	1951.4	1972.9	1981.1	1985.3	1981.5	1975.2	2013	1978.7	1926.5	1962.7	1990.5	1964.4	2016.5	1972.8	1961.3	1972.4	1966.4	1979.8	1961.6	1979.3	1967.9	1983.9	2021.7	1990.1	1964.7	1984	1959.8	1991.5	1986.6
med_06	2118.8	2124.7	2189.9	2172.2	2126.8	2176.7	2203.9	2131.6	2145	2129.3	2158.1	2161.9	2191.3	2184.3	2124.3	2144.4	2172.6	2161.2	2185	2151	2218.2	2152.2	2182.4	2177.3	2144.6	2129.9	2184.4	2160.9	2203.8	2174	2113.3	2128	2153.3	2154.7	2153.7	2171.7	2140.1	2184.8	2181.3	2171.9	2161.1	2170	2127.8	2199.6	2190.3	2176.5	2176.4	2141.2	2201.5
med_07	2217.7	2176.9	2136.8	2189.1	2236.1	2200.6	2152.8	2177.4	2172.9	2173.8	2170.6	2170.8	2212.2	2181.3	2166.3	2181.9	2192.3	2189.6	2191	2206.3	2214.1	2202	2193.5	2129.3	2173.1	2167	2138.9	2193.7	2181.9	2166.6	2160.8	2175.8	2182.2	2164.5	2139.2	2180.1	2143.6	2236.7	2194.9	2169.3	2197.3	2211.9	2190.8	2151.5	2181.8	2157.4	2186	2162.4	2183.9
med 0.3
med_01	1919.5	1820.4	1870.3	1930.9	1882.3	1886	1836.1	1857.8	1898.7	1872.4	1877.4	1868.3	1827.9	1896.8	1840.7	1842.5	1841.9	1860.6	1851.8	1838.1	1853.4	1865.3	1884.7	1943.8	1874.5	1848.4	1899	1860	1882.6	1917.2	1892	1898.8	1879.5	1917	1882.8	1864.5	1912.6	1903.6	1865.8	1865.4	1825.3	1850.7	1836.9	1869.2	1863.2	1850.8	1855.2	1861.8	1917.8
med_02	1996.9	2012.5	1961.9	1986.3	2071	2057.8	1975.9	1991.1	2019.2	2032.9	1983.9	1996.7	1907.1	1937	2025.3	2023.1	2069.6	2013.1	1949.5	2083.7	1900.3	2026.8	2030.9	2011.8	1959.2	2016.1	2005.6	2022.2	2023	2030.8	2009.3	2106.3	2025.5	2061	2002.7	2022.5	2025.5	1920.3	2005.6	2032.5	2055.5	2041.1	2076.3	2055.1	2024.3	2042.8	1997.6	2008.8	1871.5
med_03	2459.6	2482.2	2482.4	2461.7	2533.2	2450.1	2391.3	2367.7	2494.7	2463.1	2403.8	2418.1	2461.1	2449.8	2511.4	2466.7	2445.1	2395.7	2399.9	2433.7	2455.6	2396.1	2463.2	2439.3	2515	2495.7	2506.4	2510.2	2437.2	2424.6	2515	2412.1	2398.6	2503.7	2460.3	2492.3	2474.9	2435.1	2473.9	2454.7	2501.8	2429.6	2431.1	2403	2419.7	2428	2475.9	2399.2	2340.6
med_04	1546.9	1553.9	1522.6	1538.5	1562.9	1509.4	1518.8	1523.1	1537.3	1495.5	1567	1485.5	1580.6	1537	1555.3	1538.9	1511.7	1546.9	1510.5	1525.2	1546.7	1554.9	1512.7	1546.3	1525.5	1555	1528.7	1559.7	1540.8	1485.7	1565.5	1577	1528.2	1545.2	1553.6	1526.5	1555.5	1527.9	1545.5	1524.5	1507.3	1496.7	1529.9	1553.9	1514.4	1495.5	1535.8	1548.3	1521.7
med_05	1838.8	1836.2	1810	1809.7	1800.9	1827	1831.2	1809.7	1801.1	1800.6	1854	1832.8	1816.3	1789.1	1790.1	1805.6	1827.2	1853.2	1795.3	1802	1808.4	1826.3	1828.3	1778.9	1804.8	1793.8	1828.9	1772.3	1784	1809.9	1825.6	1803.6	1806.8	1832.6	1788.6	1793.8	1818.2	1822.3	1815.5	1805.7	1822.7	1822.5	1822.7	1783.5	1808.5	1781	1794.2	1801.8	1811.8
med_06	2158.6	2168.8	2134.3	2163.9	2125	2098.1	2095.8	2119.2	2158.4	2115.1	2109.4	2131.3	2130	2082.4	2135.6	2141.3	2119.4	2137.7	2109.7	2117.7	2139.9	2129.2	2136.7	2145.3	2124.3	2140.3	2123.2	2142.8	2132.3	2150.1	2124.8	2157.4	2084.7	2161.9	2097.7	2137.6	2135.4	2089.8	2079.3	2155.7	2148.7	2144.1	2146.7	2108.7	2142.7	2124.8	2107.9	2166.1	2130
med_07	1750	1760.3	1738.5	1734.2	1766.9	1737.4	1749.2	1742.8	1750.9	1755.4	1737.9	1753.3	1751.3	1704.2	1725.5	1766.6	1758.5	1735	1769.1	1791.8	1737.6	1739.9	1730.1	1711.1	1725.7	1706.2	1748.9	1751.6	1736.3	1701.7	1744.2	1785.3	1753.2	1755.7	1758.8	1758	1724.4	1749.2	1780.1	1765.3	1765.9	1741.7	1733.7	1752.7	1753.9	1729.3	1739.8	1740.9	1750.4
[truncated: 151 more columns]

## Sheet: Amy
Amy for S1 S2 Table
Time-course of BOLD signals under isoflurane (1.5%→2.0%→2.5%)
time (s)	3	6	9	12	15	18	21	24	27	30	33	36	39	42	45	48	51	54	57	60	63	66	69	72	75	78	81	84	87	90	93	96	99	102	105	108	111	114	117	120	123	126	129	132	135	138	141	144	147
iso 1.5
iso_01	3451.6	3427.4	3404.5	3394.9	3381.2	3380.3	3383.8	3416	3398.8	3428.9	3381	3428	3397.6	3430.8	3392.5	3441.1	3396	3427.4	3407.5	3433.4	3447.8	3438.6	3449.1	3453.5	3437.6	3456	3468.7	3431.3	3426.8	3429.1	3446.7	3433.9	3428.8	3446.2	3414	3435.5	3414.6	3451.5	3414.9	3435.4	3392.1	3385.2	3406.5	3428	3415.3	3409.5	3429.1	3379.5	3435.2
iso_02	2703.1	2669.7	2714.7	2647.4	2679.6	2663	2660.1	2679.7	2652.7	2693	2670.4	2699.7	2681.6	2710.2	2620.5	2730.4	2658.9	2707.9	2654.2	2672.6	2669	2636.9	2684.4	2665.3	2679.4	2658	2690.4	2642.6	2678.1	2634.9	2655.5	2636.3	2612.3	2674.1	2645.6	2700	2672.3	2716.7	2616.3	2688.5	2623	2642.9	2677.4	2652	2642	2656.5	2672.8	2634.5	2695.4
iso_03	2495.6	2496.6	2536.3	2481.1	2512.4	2464.2	2535.5	2446.9	2498.6	2456.8	2448.8	2473.4	2449.8	2500.9	2461.4	2520.1	2485.9	2528.7	2473.7	2549.7	2447.4	2488.9	2456.9	2458.8	2509	2460.2	2551.1	2455.5	2576.4	2449.4	2518.8	2464.3	2483	2458.5	2455.5	2485.9	2458.1	2513.7	2469.6	2568.6	2458.1	2561.6	2455.9	2477	2474.3	2505.8	2466.8	2491.2	2523.1
iso_04	3690.1	3686.1	3659.8	3709	3698.3	3703	3697.4	3668.6	3662.8	3641.8	3686.8	3688	3708.6	3670.4	3721.2	3699.8	3690.5	3667.4	3665.1	3669.7	3680.8	3693.8	3651.9	3673.7	3670.2	3687	3656.8	3679.9	3669	3681.7	3708.4	3683.6	3683.6	3676.1	3673.9	3690.7	3680.4	3661	3676	3699	3674.8	3692.6	3678.5	3674.6	3667	3698.1	3690.7	3637.8	3676.6
iso_05	3381.4	3324.4	3013.7	3085.9	3251	3267.2	3236.4	3249.3	3285	3322.5	3168.1	3024.6	3284.8	3272.1	3283.3	3287.9	3331.1	3375.1	3111.4	3028.6	3302.7	3280.2	3275.7	3299.9	3302.6	3319	3090.9	3037.7	3249.7	3258.6	3263.8	3286.4	3319.6	3319.1	3070.7	3065.8	3273.5	3299.6	3275.3	3292.4	3278.4	3384.2	3193.9	3013.9	3313.5	3240.7	3254.6	3284.5	3301.1
iso_06	2879.8	2900.9	2876.3	2929.3	2878	2845.1	2956.3	2910.1	2890.5	2896.2	2922.7	2933.3	2841.1	2874.6	2932.4	2929.4	2867.6	2902.5	2920	2924	2849.7	2898.4	2913.4	2859.1	2895.9	2894.7	2928.1	2921.9	2869.9	2856.7	2860.3	2969.3	2818	2842.7	2931.3	2889.3	2874.3	2867.9	2877.3	2889.6	2904.2	2878.6	2906.8	2937.6	2853.9	2835.6	2952.8	2875	2909.2
iso 2.0
iso_01	3852	3789.3	3793.2	3788.1	3774.6	3828.8	3816.5	3821.3	3785.7	3810	3807.6	3780.7	3804.9	3788.7	3773.2	3782.1	3804.4	3782.1	3779.5	3765.3	3802.9	3805.6	3768.8	3803.5	3776.4	3783.5	3753	3824.2	3764	3797.6	3781	3799.7	3776.2	3779.2	3751	3794.2	3770.1	3780.8	3811.8	3804.6	3802.8	3765.6	3756.7	3738.4	3791.4	3763.5	3794.9	3790.9	3771.1
iso_02	3220.8	3232.5	3228.6	3252	3191.4	3271.3	3170.5	3157.3	3213.5	3189.8	3247.3	3193.9	3215.3	3194.9	3257.6	3182.8	3295.6	3165.5	3209.3	3160.5	3177.7	3198.9	3132.6	3265.1	3207.8	3277.1	3166.5	3279.3	3181.8	3259.2	3151.7	3182.3	3188.3	3183.2	3195.7	3128	3243.9	3217.7	3246.6	3214.1	3298.5	3180.2	3281.2	3183.1	3197.7	3193.2	3175.4	3245.1	3209.4
iso_03	2569.2	2566.2	2564.1	2581.9	2514.1	2564.9	2525.3	2551.7	2535.5	2516.6	2554.2	2530.3	2583.2	2541.8	2565.7	2542.2	2593.8	2511.8	2530.8	2531.7	2532.3	2552	2483.1	2594.6	2531.7	2558.7	2521.8	2566.4	2488.2	2573.5	2508	2516.1	2519.4	2509.2	2528.9	2505.5	2567.1	2534.9	2588	2513.2	2586.8	2506.9	2540.6	2525.7	2521.4	2530.4	2509.7	2557.5	2537.5
iso_04	3584.2	3570.2	3563.1	3581	3554.5	3569.2	3565.4	3576.4	3538.2	3563.5	3566.6	3550.6	3569.3	3539.4	3586.2	3585.2	3561.8	3569.6	3554.9	3555.5	3571.9	3529.9	3567.7	3584.3	3532.6	3598.8	3555.3	3564.2	3597.8	3587.7	3554.5	3578	3563.2	3525.1	3556.5	3568.6	3552.5	3568.4	3578.8	3530.3	3576.6	3566.3	3543.2	3582.1	3549.1	3531.9	3542.6	3554	3530.9
iso_05	3397.4	3379.5	3423.8	3438.9	3397.4	3209.5	3183	3439.5	3408.5	3407.7	3394	3444.9	3400.7	3223.3	3267.9	3419.9	3405.7	3372.7	3383.4	3397.8	3390.9	3200.5	3173.2	3374	3373	3380.5	3371.9	3423.6	3369.8	3173.6	3208.6	3391	3339.6	3388.9	3403.6	3408	3391.1	3209.1	3233.7	3406.3	3350.7	3394.5	3436.1	3423.3	3389.5	3178.9	3149.1	3406.4	3384.4
iso_06	2800.6	2785.6	2848.6	2841.3	2787	2807.8	2820.3	2827.1	2787.6	2765.3	2811.4	2812.8	2822.6	2843.9	2827.4	2822.4	2794.7	2784.1	2823.4	2858	2822.8	2826.7	2811.9	2809.3	2758.2	2825.5	2830.5	2804.6	2774.8	2808.5	2833.9	2820.5	2807.8	2809.4	2791.1	2800.6	2776.1	2812.5	2807	2779.4	2761.9	2750.5	2797.5	2822	2794.8	2815.6	2800.1	2861	2763
iso 2.5
iso_01	3766.2	3782.8	3786.8	3744.4	3780.3	3739.6	3780.8	3786.1	3753.1	3798.7	3817.2	3796.6	3779.6	3756	3755.7	3773.6	3806.4	3775.6	3784.5	3805.5	3746.7	3777.2	3796.9	3790.9	3765.5	3755.7	3790.2	3791.7	3721.5	3784.6	3760.7	3734.2	3777.9	3812.4	3755.3	3745.5	3772.5	3756	3801.7	3781.2	3744.4	3711.9	3726.9	3743.1	3697.9	3723.2	3736.7	3701.1	3741.6
iso_02	2866.7	2935.8	3014.8	2974.5	2996.9	2954.7	3024.8	2972.8	3052.8	2926.4	2949.7	2947.5	2918.7	2972.2	2937.3	3008.5	2976.2	3023.9	2934.3	3001.2	2929.2	3004.5	2928.3	2954.9	2969.4	2908.3	3008.8	2966.7	2998.1	2958.9	3019.6	2958.3	2999.7	2889.5	2958.1	2933.9	2890.7	2969.9	2915.7	2997.2	2970.2	3003.4	2960.7	3019.6	2932.1	3014.3	2913.2	2930	2937.9
iso_03	2529.4	2592.5	2629.8	2566.6	2616.7	2565.2	2627.6	2599.7	2619	2597.5	2625.9	2578.5	2571.8	2535.4	2558.7	2604.9	2591.8	2618.7	2549.8	2550.9	2595.2	2613.1	2608.5	2607.5	2567.1	2568.1	2583.9	2597.2	2579.6	2529.8	2619.7	2557	2595.2	2585.5	2623.4	2564.4	2618.8	2554.8	2567.7	2596.8	2592.8	2619.5	2588.4	2615.8	2568.2	2604.1	2584.9	2618.4	2593.2
iso_04	3731.3	3757.1	3770	3759.5	3804.9	3779.8	3782.3	3735.8	3746.4	3767.5	3784	3747.6	3772.3	3760.4	3759.4	3744.9	3749.6	3808.8	3796.8	3814.3	3763.7	3783.4	3745.5	3733.8	3743.4	3751.1	3760.3	3738.1	3805.4	3714.8	3790.6	3740.6	3764.6	3742.9	3758.9	3755.2	3773.9	3771.1	3729.7	3765.5	3753.2	3783.7	3749	3795	3789.8	3782.2	3746.4	3723.4	3748.5
iso_05	3352.6	3346.3	3354.3	3370.2	3354.3	3345.6	3341.6	3309	3330.3	3396.8	3329.2	3396.6	3297.8	3308.3	3348.7	3345.4	3320.8	3353.6	3229.6	3064.4	3231.8	3221.1	3307.6	3260.8	3406.5	3309.8	3341	3239.8	3110	3401.1	3309.4	3337	3287.8	3278.8	3383.7	3299.4	3101.5	3384.5	3291.3	3358.4	3314.1	3378.8	3324.8	3412.6	3295.5	3355.1	3264.9	3420.4	3330.8
iso_06	2908.7	2927.7	2963.2	2931.2	2902.2	2930.1	2974.3	2940.5	2923.8	2928.4	2963.6	2961.3	2903.2	2950.9	2980.8	2982.8	2919.8	2934.2	2837.3	2928.2	2915.4	2913.2	2976.3	2972.8	2888.4	2936.7	2905.3	2907.2	2906.1	2947	2934	2896.8	2966.3	2874.6	2949.3	2929.3	2974.1	2874	2916.9	2929.7	2930.6	2914.1	2934.5	2964.4	2900.7	2954.6	2953.5	2941.4	2875.6
Time-course od BOLD signals under medetomidine (0.1→0.3 mg/kg/h)
med 0.1
med_01	2913.1	2883.4	2901.6	2855.9	2945.9	2793.1	2857.6	2905	2899.8	2860.4	2894.8	2893.3	2935.7	2977.9	2885.1	2989.2	2831	2961.5	2911.8	2921.5	2879.5	2923.4	2892.7	2921.7	2944.7	2895.3	2936.2	2882.5	2947.5	2885.9	2876.4	2848.6	2865.1	2874	2885.7	2926.1	2834.1	2870.6	2838.6	2853.6	2791.1	2847.6	2853.8	2855.9	2831.7	2883	2873	2831.3	2870.9
med_02	2917.6	2974.3	2892.2	2958.5	2881.2	2931.5	2890.7	2874.8	2928	2872.9	2961.1	2872	2959.4	2894.3	2982.3	2865.9	2964.9	2868.7	2913.9	2876.8	2852.8	2916	2847.7	2959	2879.1	2984.2	2880.3	2975	2849.4	2891.7	2876.8	2885.5	2903.7	2822.8	2954.3	2853.1	2954.7	2864	2963.9	2864.7	2935.4	2864.7	2890.9	2866.5	2824.4	2953.4	2867	2954.1	2852.8
med_03	3983.4	3987.3	3990	3966.7	3945	3984.9	3958.4	3971.7	3987.1	3982.1	3972.9	3991.8	3958.6	3982	3953.5	3972.3	3972.4	3960.9	3985.6	3929	3964.7	3959.1	3959.3	3995	3971.9	3964.4	3969.1	3962.8	3945.5	3960	3949.7	3957.5	3951.4	3955.2	3969.3	3982	3952.3	3976.9	3926.2	4010.6	3951.5	3948.1	3977.1	3926.2	3978.5	3979.1	3974.1	3934.9	3999.3
med_04	2288.8	2256.8	2305.5	2259.7	2297.3	2275.6	2258.6	2304.8	2284.5	2291.2	2266.6	2287.5	2251.6	2297.1	2269.2	2297.3	2262.8	2290.9	2273.8	2265.5	2290.3	2280	2311.1	2272	2316.9	2260.4	2287.4	2279.7	2287.2	2283.9	2271.6	2278.3	2260.3	2315.2	2270.6	2333.8	2255.3	2303	2262.2	2299.7	2275.6	2270.2	2307.7	2270.1	2286.3	2267.5	2318.5	2269.4	2309.9
med_05	2831.4	2840.2	2851.5	2849.7	2847.3	2868	2846.8	2855.5	2846.5	2865.1	2862.3	2837.9	2862.8	2844.7	2876.6	2840.8	2852.4	2841.3	2830.6	2862.3	2857.2	2850.3	2875	2861.3	2883.6	2872	2878.6	2878.8	2866.4	2873.9	2874.5	2883.9	2899.9	2885.5	2909.4	2874.5	2870.7	2898.2	2871.2	2876.6	2869.7	2880.1	2900	2877.1	2884	2894.7	2869.1	2877.8	2873.4
med_06	3384.2	3366.8	3378.2	3352.4	3281.6	3276.9	3251.8	3375.2	3343.2	3372.4	3381.9	3381.9	3297.9	3292	3365.2	3366	3366.7	3373.2	3326.1	3394.9	3333	3317.8	3285.9	3241.4	3404.6	3380.2	3391.5	3386.6	3335.7	3306.7	3367.4	3371.8	3378.1	3360.7	3369.7	3354	3346.3	3278.7	3284.7	3369.3	3361	3399.7	3374.8	3377.3	3320.8	3289.2	3363.6	3352.7	3383
med_07	3152.2	3132.1	3137.8	3116.5	3112.8	3123.3	3106.3	3143.9	3131.6	3161.8	3136.5	3131.5	3106.4	3141.5	3151.8	3140.3	3122.2	3144.2	3136.3	3130	3089.6	3158.1	3163.5	3148.3	3156.1	3144.3	3143.5	3139.1	3119.1	3119.2	3104.2	3153.6	3150.9	3122.4	3137.4	3162.9	3141.9	3127	3121.4	3147.4	3141.4	3159.8	3127.3	3143.7	3110.8	3130.4	3128.2	3137.7	3139.5
med 0.3
med_01	2857.2	2688	2868.8	2807	2863.8	2933.7	2803.5	2973.2	2758.1	2840.3	2764.8	2824.3	2673.4	2846.9	2788.3	2815.2	2814.1	2839.6	2949.3	2768.5	2766.1	2795.5	2890.3	2820	2843	2737.3	2835.3	2795.6	2868.2	2920.3	2811.1	2845.3	2791.4	2868.2	2751.9	2858.3	2780.8	2861.7	2830.8	2802.8	2790.1	2836.2	2840.2	2792.5	2825.8	2747.4	2847.6	2724.9	2834.7
med_02	2840	2904.8	2799.4	2908.7	2823.7	2824.4	2850	2830.8	2899.6	2800.1	2953.2	2812.4	2935.1	2776.5	2876.1	2845.3	2867.4	2883.8	2792	2892.2	2853.8	2879.6	2820.6	2945.5	2755	2911.3	2765.1	2858.4	2819.9	2771.6	2851	2829.4	2888	2822.2	2936.7	2813.8	2948.1	2751.9	2896.2	2816.6	2857.3	2833.7	2825.2	2902.2	2834.5	2901	2815.4	2916.3	2763.8
med_03	3863.9	3863.2	3855.7	3839.6	3856	3812.5	3867.2	3819.5	3847.2	3869.7	3839.5	3851.9	3818.4	3854.9	3844.9	3788.5	3806.7	3806.9	3825.1	3869.7	3831.4	3831.4	3831.7	3835.9	3790	3835.1	3872.8	3864.6	3776.7	3844.8	3820.2	3816	3857.7	3840.4	3846.8	3849.8	3840.7	3844.5	3807.6	3836.1	3839.9	3839.4	3840.8	3815.2	3834.5	3818	3867.9	3804.3	3810.7
med_04	2201.2	2172.8	2177	2216.6	2158	2144	2209.2	2231.2	2176.1	2157.1	2185.2	2172	2198.9	2171.1	2216.5	2183.3	2201.4	2179.3	2203.5	2182.5	2160.5	2180	2169.2	2190.6	2170.8	2218.3	2163.4	2198.7	2167.7	2198	2172.2	2185	2165.1	2178.7	2166.5	2168.6	2149.3	2162.5	2167.1	2166.4	2175	2157	2194.4	2179.6	2182.3	2150	2181.3	2150.9	2171.8
med_05	2580.7	2615.5	2637.7	2644.8	2664.8	2660.6	2668.6	2667.9	2626.6	2562.1	2651	2644.2	2664.3	2653.8	2670.2	2678.3	2667.1	2623.6	2619.9	2600.1	2653.3	2639.9	2658.3	2646.9	2664.4	2661.4	2632	2617.7	2637.2	2644.4	2660.5	2675.5	2653.8	2674.1	2610.4	2636.1	2636.7	2651.6	2659.5	2667.8	2651.7	2671.1	2621.9	2631.3	2642.7	2647.8	2650.2	2644.5	2671.7
med_06	3370.7	3373.2	3417.2	3393.8	3395.9	3384.9	3351	3357	3370.2	3390.3	3344.8	3377.2	3363.4	3369.3	3380.1	3320.8	3345.1	3362.3	3371.9	3375.2	3384.6	3350.8	3361.6	3353.6	3350.6	3412.8	3381.1	3376.9	3353.5	3370.8	3350.6	3324.5	3333.3	3399.3	3351.2	3395.6	3376.3	3398.2	3342.6	3309.4	3329.4	3351.6	3382.9	3358.4	3354.4	3362.9	3366.6	3345.2	3332.5
med_07	2554	2564	2538.8	2565.3	2566.8	2554.6	2553.4	2563.6	2547.7	2563.5	2545.9	2550.2	2536.8	2548.4	2528.3	2570.2	2561.8	2579.2	2533.8	2533.5	2541.1	2549.3	2547.7	2543	2565.1	2550.8	2549.2	2557.8	2577.8	2527.4	2548.8	2546.1	2542.4	2572.4	2561.1	2570.1	2576.3	2540.1	2557.8	2560.1	2549.5	2565.4	2555.4	2552.7	2525	2549.1	2541.3	2556.4	2553.6
[truncated: 151 more columns]

## Sheet: CPu
CPu for S1 S2 Table
Time-course of BOLD signals under isoflurane (1.5%→2.0%→2.5%)
time (s)	3	6	9	12	15	18	21	24	27	30	33	36	39	42	45	48	51	54	57	60	63	66	69	72	75	78	81	84	87	90	93	96	99	102	105	108	111	114	117	120	123	126	129	132	135	138	141	144	147
iso 1.5
iso_01	2311	2321.7	2329	2329.3	2302.6	2283.8	2309.5	2317.4	2331.8	2313.4	2325.6	2297.7	2293.8	2339.2	2343.2	2298.5	2339.1	2300	2337.1	2317.7	2329.2	2323.4	2309.1	2326.1	2295.4	2327.4	2331.2	2331.5	2345.6	2345.2	2350.3	2324.5	2356.8	2319.1	2317.3	2308.5	2334.7	2314.9	2341.9	2299.5	2328	2339.5	2304.1	2355.5	2344.4	2315.1	2301.2	2313.5	2289.4
iso_02	1825.3	1801	1785.7	1813.4	1814.6	1806.3	1798.5	1791.1	1780.2	1802.1	1798.8	1812.2	1805.9	1813.1	1777.9	1762.9	1819.3	1808.4	1774.4	1765	1798.1	1780.3	1771.2	1766.2	1777.8	1795.1	1745	1784.5	1753.8	1774.1	1790.4	1764	1794.6	1791.6	1786.7	1774.1	1775.9	1771.7	1761.6	1777.9	1760	1771.4	1797.4	1762.7	1805.1	1757.9	1769.6	1791	1737.4
iso_03	1739.6	1732.3	1706.5	1719.7	1748.7	1729.7	1734.7	1749.3	1740.5	1734.3	1745.5	1725.6	1723.9	1727	1762.4	1723.4	1733.8	1686.3	1721.1	1684	1728.1	1702.6	1710.6	1682	1733.2	1735.8	1728.9	1737.8	1714.2	1714.1	1707.5	1729.5	1697.1	1711.1	1692.9	1719.1	1705.6	1731	1719.1	1722.4	1706.6	1706.7	1715.4	1700.9	1731.4	1719.6	1727.4	1725	1689.7
iso_04	2239.1	2236	2209.9	2228.2	2201.3	2210.2	2213.4	2239.2	2216	2228.6	2235.3	2201.4	2238.1	2216.6	2227.2	2173.6	2220.8	2185	2218.5	2212.1	2263.2	2233.4	2199.1	2212.2	2219.7	2209.4	2228.7	2215.3	2195.3	2228.1	2211.9	2211.1	2209.5	2215.3	2259.2	2213.3	2259.8	2221.2	2207.7	2188.5	2231.7	2179.8	2265.2	2218.3	2182.3	2197.8	2233.5	2201.3	2188.7
iso_05	2251.5	2271.5	2299	2312.6	2319.5	2345.4	2328.3	2342.4	2341	2253.5	2306.3	2299	2318.1	2328.4	2303.3	2290.7	2296.8	2242.4	2338.4	2330.5	2333.1	2309.3	2322	2357.8	2356.8	2243	2371.8	2311.7	2335.9	2324.6	2342	2312.4	2368	2318.8	2355.8	2304.3	2325.2	2296.5	2339.1	2333.8	2343.2	2296.5	2247.4	2314.5	2332.6	2340.9	2285	2343.5	2333.3
iso_06	2204.4	2190.8	2176.1	2174.6	2176.3	2148.8	2163.3	2177	2167.2	2184.7	2188.4	2173.3	2172.2	2153.4	2176.3	2172.9	2184.7	2217.8	2155.4	2190.4	2179.5	2178.8	2166.2	2187.7	2178.1	2192.4	2196.2	2166.7	2149.8	2159.3	2144.3	2162.4	2172.4	2161	2191.1	2214.5	2198.4	2165.7	2177.1	2160.8	2199.1	2188.3	2193.9	2198.8	2199.6	2152.5	2166.8	2161.2	2216
iso 2.0
iso_01	2493.4	2487	2493.6	2521.7	2520.8	2523.8	2480.8	2503.6	2514.7	2486.8	2497.4	2506.4	2492.9	2495.1	2495.2	2485.9	2483.5	2485	2497.6	2507.7	2511.5	2474.5	2525.6	2501.7	2529.6	2491.4	2486.6	2510	2520.5	2501.9	2525.1	2525.4	2529	2480.9	2453.1	2477.6	2516.2	2504.3	2500.4	2489.4	2507.4	2487	2494.5	2525.1	2530.1	2490.8	2519.2	2497.1	2498.6
iso_02	2041.9	2070.6	2112.6	2102.9	2075	2050.6	2079.4	2066.3	2120.4	2097.7	2127	2096.7	2085.5	2078.3	2081.8	2084	2061.4	2120.6	2116.6	2103.2	2121.1	2098.5	2050.4	2105.4	2080.1	2073.9	2133.4	2079.1	2081.7	2102.8	2094.1	2106.5	2106.4	2045.3	2083.5	2070	2077.7	2086.1	2076.1	2114.6	2064.4	2104.2	2102.4	2074.9	2069.7	2059.6	2070.6	2116.9	2074.7
iso_03	1740	1748.2	1752.1	1726.4	1759.6	1756.7	1739.7	1684.6	1738.2	1734.3	1760.5	1747.2	1740.7	1742.9	1733.6	1775.2	1748.9	1766.9	1748.6	1733.6	1743.3	1743.8	1740.7	1739.2	1759.3	1731	1741.8	1747.2	1738.2	1736.6	1755.9	1749.7	1715.6	1734.3	1746	1722.5	1726	1731.8	1738.2	1760.5	1726.6	1746	1744.9	1747.2	1734.2	1738.9	1727.3	1724.1	1755.1
iso_04	2130.6	2140.9	2154.6	2135.2	2121.1	2108.2	2129.1	2126	2124.6	2139.1	2116.7	2122.7	2126.5	2167.6	2116.6	2127.6	2087	2139.3	2140.5	2155.6	2150.9	2162.7	2147.8	2153.3	2148	2118.3	2115	2114.1	2109.5	2117.5	2155.8	2125.7	2162.2	2138.7	2115.7	2143.7	2131.1	2103	2118.5	2121.8	2128.5	2137.7	2119.1	2133	2154.6	2148.4	2162.4	2139.2	2117.5
iso_05	2369.6	2354.7	2412.8	2395.1	2308.6	2366.2	2376.5	2356.4	2341	2384.1	2407.1	2378.5	2305.8	2383.6	2383.1	2346.4	2368.1	2369.1	2408.9	2365.9	2320.7	2343	2370.6	2398.8	2375	2385.2	2391.6	2389.6	2315.7	2355.7	2376.5	2384.4	2383.2	2360.4	2375.4	2393.8	2297.5	2371.7	2341.8	2383	2330.1	2378.3	2380.3	2384	2313.5	2366.6	2377.1	2408.8	2362.2
iso_06	2069.8	2059.8	2090.4	2100.3	2083.2	2097.1	2082.2	2071.3	2050.8	2048.6	2064.1	2090.3	2076.6	2113.3	2088.8	2099.3	2084	2073.7	2079.7	2079.9	2104.9	2064.5	2085.1	2082.8	2082	2073.8	2100.3	2060.7	2070.3	2075.8	2071.3	2081.1	2097	2070.4	2068.6	2089.6	2073.9	2047.6	2058.6	2048.6	2036.2	2038.3	2016	2106	2082.8	2089.9	2065.5	2075.7	2062.2
iso 2.5
iso_01	2521	2525.6	2545.4	2542.3	2524.1	2540.9	2501.7	2522.5	2518.7	2544.2	2553.9	2524.4	2536.4	2564.1	2560.2	2529.7	2536.2	2576.7	2572.6	2546.5	2545.4	2569.6	2540.2	2585.6	2570	2535.4	2530.1	2561.3	2556.9	2535.4	2532.7	2531.3	2550.3	2536.5	2572.6	2499.6	2558	2582.3	2524.8	2533.5	2549.8	2556.4	2548.3	2525.5	2546.7	2498.2	2554.5	2550.2	2543.6
iso_02	1910.3	1903.5	1929.3	1914.8	1896	1919.7	1934.8	1962.3	1938.4	1931.8	1908.6	1915.7	1883.4	1948.9	1916.6	1913.7	1942.3	1911.7	1917.7	1915.6	1922.3	1925.3	1923.5	1927.2	1919.8	1887.8	1915.8	1900.6	1890.2	1898.5	1935.6	1915.1	1927.4	1976.3	1939.5	1914.1	1879.2	1934.3	1883.5	1960.8	1900.6	1923.4	1904.7	1906.1	1922.8	1927.6	1946.5	1895.5	1866.2
iso_03	1819.1	1819.4	1818.5	1785.3	1788.4	1787.7	1803	1784.8	1819.1	1830.2	1789	1796.6	1778.7	1797	1789.5	1781.2	1777.8	1808.4	1793.3	1791.1	1808.5	1807.7	1786.8	1752.5	1797.9	1784.5	1797.1	1817.9	1780.1	1780.4	1790.8	1818.9	1776	1782	1782.8	1794.4	1791	1804.6	1797.2	1791.5	1780	1798.7	1782.1	1781.5	1805.2	1785.9	1791.7	1794.2	1770.3
iso_04	2276.6	2272	2282.5	2274.6	2284.3	2291.3	2278.9	2305.5	2283.6	2284.6	2259.9	2268.9	2276.8	2277.4	2266.9	2296.1	2303.8	2277.9	2272.5	2288.3	2278.3	2287.5	2294.2	2278.6	2251	2257.3	2276.8	2263.1	2329.2	2282.5	2303	2272.4	2248.2	2291.6	2259.9	2296.1	2234.9	2273.1	2243.8	2301.6	2304	2271.4	2296.2	2255.6	2248.9	2257.2	2306.8	2324.8	2279.2
iso_05	2352.8	2333.6	2338.8	2285.7	2321.4	2383.9	2409.4	2390.5	2370.6	2391.8	2321.5	2259.1	2276.5	2360.3	2417.7	2375.8	2356.5	2412	2367.6	2367.9	2393.5	2347.4	2427.6	2375.3	2348.2	2435.7	2281.9	2378.2	2356.7	2352.8	2359.5	2410.4	2369.6	2195.5	2371.7	2378	2406	2394.2	2395.4	2377	2387.1	2349	2331.5	2294.1	2331.1	2377.8	2365	2358	2378.7
iso_06	2161.4	2162.6	2163.2	2142.5	2142.8	2173.6	2172.3	2147.9	2178.2	2173	2161.5	2169.2	2164.4	2159.4	2166.6	2141.1	2146.7	2186.8	2152.5	2163.5	2126.7	2163.9	2152.3	2155.4	2167.1	2147.6	2164.8	2168.5	2134.7	2151.4	2156.2	2152.2	2144	2141.3	2173.4	2160.8	2161.5	2169.6	2141.4	2171.4	2141.7	2130.1	2137.5	2150	2164.9	2135.5	2137.4	2142.7	2138.2
Time-course od BOLD signals under medetomidine (0.1→0.3 mg/kg/h)
med 0.1
med_01	1968.3	1949	1915.2	1911.4	1913.9	1909.8	1912.6	1911.8	1915.1	1911.9	1883.2	1914.3	1913.7	1896.6	1913.5	1923	1915.5	1902.7	1886.6	1932.1	1891	1910.6	1908.5	1952.8	1913.6	1918.4	1909.8	1884.7	1897	1872.6	1842.7	1885.4	1906	1863.5	1876.7	1916.5	1932.6	1860.7	1874.3	1870.8	1839	1872.1	1825.9	1910.6	1837.3	1862.9	1880.2	1904.6	1840.7
med_02	1856.7	1876	1872.9	1868.8	1878.9	1869.9	1887.2	1845.9	1880.5	1851.3	1837.3	1839.3	1852.1	1852	1872.3	1862.6	1837.1	1874.6	1846.5	1880.6	1847.6	1862.4	1833	1883.7	1874.1	1864.7	1875.8	1855.5	1856.8	1850.9	1869.2	1859.4	1835.8	1808	1884.1	1838.9	1843.5	1874.2	1850.2	1858.9	1870.4	1844.6	1850.4	1884.2	1834.5	1860.3	1863.8	1858.9	1839.4
med_03	2509.9	2477.6	2462.3	2495.6	2462.8	2518.2	2455.2	2547.7	2498.8	2505.8	2480.2	2549.8	2479.8	2481.9	2476.7	2468.7	2515.4	2448	2436.2	2475.3	2489.1	2477.5	2493.3	2493.5	2507.7	2510.4	2449.1	2479.1	2427.9	2488.9	2515.9	2468.9	2455.1	2485.8	2505.2	2426.7	2454.7	2447.5	2479	2493.5	2478.4	2457.1	2510.8	2467.6	2467.8	2518.1	2461.4	2450.6	2492.1
med_04	1565	1566.9	1556.3	1532.7	1529.6	1537.6	1539	1560.4	1559.7	1519.4	1553.1	1525.6	1555.1	1520	1565.8	1541	1538.7	1550.6	1542.5	1569.8	1528.2	1558.9	1560.4	1581.8	1546.9	1537.6	1590.4	1571.6	1519.6	1554.4	1544.6	1522.9	1518.5	1534.2	1542.8	1537.8	1544.6	1558.7	1560.8	1586.9	1527	1519.6	1554.2	1534.3	1533.1	1517.2	1529.8	1504.9	1572.7
med_05	1976.7	1970.9	1980.2	2007.1	1972.4	1990.9	1991.3	2008.3	1985.1	1963.9	1997.2	1983	2015.4	1978.4	1993.1	1972.6	2004.5	1965.5	1981.2	1997.4	1996.7	1966.9	2024.7	2004.3	2046.5	1988.6	1994.8	1997.4	1999.5	2005.1	2007	2009.2	2012.6	2015.2	2013.8	2001	1988.8	1988.3	2000.5	2010.7	2019.2	2027.9	2034.8	2014.9	2019	2011.6	2015	2009.1	2051.4
med_06	2165.7	2163.3	2145.8	2177.3	2156.3	2142.9	2142.1	2167.3	2153.9	2149.4	2178.3	2195	2138.1	2152.4	2172.9	2179.9	2144.5	2152.4	2166	2172.9	2164.1	2140	2162	2129.3	2167.4	2163.3	2132.5	2185.3	2168	2154.8	2182.5	2161.4	2153.9	2152.9	2173.4	2165.8	2160.4	2133.5	2145.3	2147.8	2149.7	2172.1	2194.6	2170.1	2161.1	2155.4	2174.3	2168.1	2174.4
med_07	2143.5	2143	2156.2	2151.5	2131.3	2136.2	2120.3	2154.7	2167.5	2176.7	2147.4	2125.8	2139.7	2161.8	2163.9	2169.5	2185.8	2172.3	2163	2133	2136.4	2152	2153.4	2158.5	2154.7	2161.2	2130.4	2146.3	2145	2139.8	2153.6	2168.8	2126.8	2137.9	2156	2175.1	2148.9	2141.7	2109.4	2144.7	2159.1	2164	2142.2	2161.2	2129.8	2130	2136.7	2151.4	2177.1
med 0.3
med_01	1970.1	1954.5	1947.2	1942.8	1913.4	1933.1	1898.3	1936.9	1913.6	1919	1904.6	1845.4	1854.1	1926.5	1850.9	1926.3	1872.9	1920.8	1886.4	1945.7	1912.4	1917.8	1926	1934	1921.1	1970.1	1935.4	1919.1	1871.9	1936.1	1929.6	1944.9	1910.3	1925.9	1869.4	1921.6	1863.9	1931.3	1911.6	1922.7	1917.5	1914.6	1905.1	1898.9	1911.2	1913.6	1879.5	1869.8	1887.1
med_02	1836.2	1847.8	1887.9	1868.4	1862.8	1853.5	1847.6	1811.3	1919.1	1822.1	1813.9	1851.7	1848.3	1889.6	1854.4	1875.2	1853.1	1810.2	1829.9	1815.2	1843.2	1841.2	1858.6	1830.6	1856.4	1908.6	1867.6	1817.3	1883.7	1859.2	1847.6	1791.5	1839.6	1810.4	1823	1813.7	1833.9	1866.2	1799.2	1867.3	1826.5	1884.1	1747.5	1849	1762.1	1854	1844.6	1819.9	1879.6
med_03	2279.2	2309.2	2327.3	2293.3	2370.9	2339.5	2366.4	2375.1	2350.6	2354.1	2380.9	2331.7	2302.7	2340.7	2384.1	2316.3	2336.3	2368.9	2334.5	2326.5	2343	2353.1	2352.5	2306.9	2292.3	2340.1	2361.4	2324.8	2364.4	2345.4	2365.8	2351.5	2377.8	2319.5	2312.5	2309.9	2268.1	2317.3	2251.7	2349	2368.7	2360.5	2324.4	2379.9	2388.9	2307.7	2351.1	2308.1	2318.9
med_04	1528.9	1517.1	1482.3	1478.2	1499.2	1482.5	1499	1513	1483.7	1489.5	1493.5	1516.6	1504	1492.8	1507.6	1476.9	1440.1	1496.5	1492.1	1486	1508.4	1471.5	1474.9	1486.7	1493.6	1527.6	1486.2	1495.1	1488.1	1498.2	1497.1	1510.8	1471.8	1501	1480.6	1492.4	1505.8	1467	1477.1	1484.3	1500.7	1459.9	1478.8	1485.4	1495.4	1491.5	1499	1490.9	1477.8
med_05	1800.2	1811.9	1856.8	1862.9	1885.3	1840.4	1872.8	1856.6	1818.3	1839.9	1846.4	1856.3	1870.2	1856.2	1877.9	1869.2	1843.6	1822.2	1857.1	1841.1	1867.6	1844.3	1875.7	1850.2	1831.3	1847.2	1840.6	1860.7	1836.4	1865.9	1885.4	1832.5	1793.5	1840.8	1840	1856.1	1879.2	1846.5	1865.8	1891.3	1827.9	1837.6	1853.9	1857.1	1848.2	1852.5	1868.1	1864.8	1833.9
med_06	2155.7	2166.8	2168.9	2148.9	2138.1	2138.8	2163.4	2120.5	2154.7	2124	2157.5	2107.9	2147.9	2148.5	2146	2157.8	2122.5	2139.4	2138.4	2141.3	2122.6	2148.4	2152.9	2125.9	2123.8	2160.9	2120.1	2150.6	2129	2143.9	2168.3	2136.9	2110.6	2141.6	2128.4	2164.8	2103.7	2141.5	2162.2	2136.9	2136.8	2138.2	2122.9	2134	2140	2144	2149.2	2165.3	2140
med_07	1772.5	1778.3	1754.5	1772.4	1753.7	1770.3	1759.4	1766.7	1763.1	1782.8	1743.1	1743.5	1782.8	1747	1775.9	1753.3	1773.4	1792.8	1737	1760.8	1769.9	1750.8	1757.9	1743.6	1762.3	1788.1	1750.3	1747.3	1761.7	1766.8	1744.9	1758.7	1760.2	1743.7	1754.8	1745.1	1777	1777.2	1778.8	1762.7	1764.8	1760.3	1746.7	1744.5	1743.5	1783.2	1770.2	1770.8	1794.5
[truncated: 151 more columns]

## Sheet: Cg
Cg for S1 S2 Table
Time-course of BOLD signals under isoflurane (1.5%→2.0%→2.5%)
time (s)	3	6	9	12	15	18	21	24	27	30	33	36	39	42	45	48	51	54	57	60	63	66	69	72	75	78	81	84	87	90	93	96	99	102	105	108	111	114	117	120	123	126	129	132	135	138	141	144	147
iso 1.5
iso_01	2283	2287	2271.6	2267.6	2303.5	2279	2260.8	2293.7	2295.9	2289.5	2310.2	2293.4	2299.9	2262.4	2281.5	2275.3	2289.4	2274	2275.2	2294.1	2335	2235.6	2230	2282.8	2284.7	2262.7	2259.8	2300.1	2250.3	2281	2301	2315.9	2306.8	2287.9	2255.8	2296.8	2305.8	2229.3	2294.9	2283.5	2272.3	2283.8	2267.6	2288.4	2311.3	2272.5	2288.3	2274	2289.8
iso_02	1913.9	1898	1901.1	1877.2	1852.8	1858.6	1892	1833.1	1817.7	1869.2	1880.8	1860	1873.1	1914.5	1880.2	1890.5	1911.3	1914	1842.8	1862.8	1868.3	1864.8	1872.8	1818.8	1861.6	1898.5	1796.3	1889.3	1851	1908.3	1914.4	1845.9	1850.2	1883.2	1837	1820.3	1887.3	1882.3	1884.4	1875.2	1858.8	1874.1	1849.2	1867	1863.4	1859.3	1863.1	1859.5	1853.1
iso_03	1669.5	1675.5	1678.6	1669	1692.9	1699.6	1659.5	1706.2	1695.5	1694.5	1698.8	1674.3	1687.9	1667.9	1692.5	1668.3	1691.1	1716	1721.4	1664.5	1693.4	1651.6	1692.3	1660.9	1675.4	1678.3	1684.8	1701	1688.2	1659.6	1692.2	1636.7	1686.9	1690.8	1651	1676.6	1630.9	1670.8	1694.5	1662.4	1697.8	1681.3	1672.2	1699	1694	1697.1	1640.3	1671.3	1666.6
iso_04	2244	2235.9	2250.3	2295	2199.2	2235.7	2240.6	2261.1	2240.6	2180.8	2214.5	2189.8	2189.5	2232.6	2242.4	2179.9	2188.3	2180	2267.4	2221.5	2193.3	2236.8	2221.9	2230	2186.1	2243.9	2256.6	2207	2165.8	2221.6	2237.2	2193.8	2240.3	2154.6	2247.8	2196.4	2213.9	2232.4	2175.5	2141	2267.7	2187.3	2279.5	2239.7	2181.6	2278.5	2218.8	2207	2214.3
iso_05	2179.1	2191.3	2231.9	2251.9	2207.3	2240	2226.2	2265.9	2279.1	2150.9	2281.2	2201	2221.5	2257.8	2179.6	2221.1	2347.7	2118	2162.8	2174	2206	2253.3	2215.3	2215.2	2310.5	2178.4	2239.7	2294.1	2247.2	2170.4	2225.2	2338.3	2244.2	2237.2	2186.6	2189.9	2232.8	2218.2	2279.8	2282	2292.8	2180.8	2138.3	2309.4	2266.1	2188.1	2226.9	2264.3	2311
iso_06	2152.6	2154.3	2049.8	1990.6	2107.8	2050	2014.2	2025.7	2055.2	2034.2	2045.5	2047.5	2076.1	2014.3	2065	2087.1	2071.2	2095.7	2043.5	2075	2074.8	2020.9	2031.7	2116.2	2085	2045.2	2113.8	2116.4	2050.5	2016.6	2016.4	2073.1	2064.6	2056	2067.8	2117.1	2081.5	2007.5	1997	2027.9	2054.7	2094.9	2012.2	2009.5	2146.9	2020.3	1999.9	1998.4	2086.1
iso 2.0
iso_01	2484.8	2500.3	2504.8	2475.7	2459.7	2448.3	2442.6	2418.7	2433.8	2456.8	2437.5	2456.1	2487	2512.7	2450.2	2466.8	2448.6	2451.9	2442.8	2473.8	2543.8	2458.5	2462.3	2440.8	2495.4	2504.6	2428	2469	2408.5	2435.8	2491.2	2491	2484.3	2484.5	2438.7	2435.9	2486	2511.2	2501.3	2467.9	2530	2463.5	2498.7	2507.2	2456.2	2436.7	2478.2	2466.4	2455
iso_02	2175.6	2193.7	2238.7	2176.3	2218.8	2153.1	2237.3	2167.8	2158.5	2175.5	2197.8	2254.8	2232.8	2207.3	2165.2	2149.4	2150	2214.9	2129.6	2229.2	2234.1	2188.7	2159.1	2210	2184.6	2174.8	2184.4	2151.7	2245.9	2219.5	2185.7	2225.7	2221.8	2225.6	2201.2	2187.5	2172.3	2192.1	2252.1	2202.8	2164.1	2216	2203	2206.5	2202.4	2200.3	2145.3	2215.3	2210.7
iso_03	1736.3	1741.6	1686.6	1657.6	1701.3	1712	1658	1703.7	1749.7	1659.7	1723.9	1680.5	1697.6	1717.8	1670.6	1705.1	1709.4	1656.8	1758.5	1692.6	1702.6	1707.7	1687.4	1653.9	1719.9	1699.7	1718	1733.5	1696.4	1689	1709.2	1711.4	1676.2	1670.4	1694.4	1658.8	1729.6	1716.3	1671.6	1716.6	1724.3	1733.1	1683.3	1689.3	1703.5	1704.6	1678.7	1662.1	1707.8
iso_04	2104.4	2117.3	2124.1	2156.1	2139.9	2128.4	2130	2150.5	2144.3	2117.1	2188.1	2196.3	2127.8	2174.2	2131.9	2105.3	2088.2	2178.6	2199.3	2099.8	2124.2	2135.7	2169.3	2121.8	2162.2	2152.4	2164.5	2119.1	2135.3	2135.9	2159.2	2144.4	2176.8	2193.5	2098	2183.3	2128.5	2159.4	2159	2101.6	2138.7	2200.7	2134.6	2137.1	2147.5	2164.8	2160.3	2115.7	2123.5
iso_05	2298.7	2294.2	2356.6	2278.2	2165.1	2194.2	2215	2251.8	2294.3	2257.4	2304.5	2350.4	2144	2216.6	2248.3	2218.7	2270.6	2263.4	2257.3	2280.3	2243.5	2256.3	2247.9	2194.2	2273.3	2210.6	2342.4	2291.6	2185.3	2240.3	2266.7	2255.2	2194.3	2254.4	2335.3	2408.1	2080	2288.3	2188.6	2286.5	2226.4	2252.4	2263.5	2465.4	2216.5	2214.3	2191.1	2283.1	2302.5
iso_06	2009.3	1979.9	1904.9	1996.7	2037.3	2003.9	1979.6	2036.3	1972.1	1927.3	1948.5	1945.4	1980.7	1937.8	1959.4	1991.1	1929.6	2004.5	1968.9	2011.7	1981	1985.5	1963.3	1958.2	1975.5	1980.3	1967.4	1976.6	1986.3	2007.3	1992.9	2022.8	2031.5	1995.2	2031.4	1956.7	2038	2012.4	1939.3	1917.4	1967.1	1893.9	1924.3	2025.8	1976.8	1938.2	1972.7	1975.2	1968.3
iso 2.5
iso_01	2464.8	2472.8	2485.2	2505.1	2488.1	2503.7	2457.1	2500.8	2528.3	2480.8	2513.8	2571.1	2523.7	2483.8	2491	2521.8	2482.7	2521.2	2505.4	2510.8	2487.6	2489	2471.6	2543.2	2517	2457	2535.8	2515	2505.6	2518.5	2472.4	2492.9	2508.6	2496	2521.6	2487.8	2491.4	2554.4	2511.3	2524	2534	2526	2457.5	2531.3	2555.2	2524.1	2517.2	2503	2476.1
iso_02	2085.7	2079.3	2041	2003.5	2065.9	2054.3	2097.5	2072.8	2009.5	2075.9	2079	2093	2021.3	2064.4	2069.4	2088.6	2031	2085.3	2042.9	2038.5	2041.7	2034.3	2080.2	2093.4	2033.8	2009	2026	2056.3	2100.8	2014.8	2069.5	2033.3	2059.3	2104.7	1971.6	2009.2	2079.7	2070.4	2033.3	1986.7	2025.5	2015.7	2040.8	2042.6	2065.5	2071.5	2071.3	2070.1	2019.9
iso_03	1774.6	1774.5	1751.5	1738.1	1733.4	1723.4	1746.4	1744.3	1812.8	1754.7	1731.8	1736.3	1743.2	1710.8	1830.8	1758	1786.5	1770.5	1770.9	1789.1	1776.3	1798.9	1762.4	1712.9	1790	1756.1	1784.5	1814.4	1761.7	1731.8	1743.8	1727.8	1778.5	1772	1732.3	1817.9	1718.5	1786.5	1746.6	1743.5	1738.2	1772.5	1807	1768.8	1762.2	1779.1	1748.5	1764.9	1756.4
iso_04	2332.1	2301.8	2239.7	2305.9	2299	2312.4	2374	2353.4	2317.1	2302	2291.5	2298.3	2287.7	2284.6	2279.4	2279.3	2290	2327.2	2342.8	2305.3	2265.7	2273.4	2353.9	2301.5	2358	2312.8	2252.5	2330.3	2311.6	2298.5	2335.3	2352.5	2316.6	2294.5	2258.5	2297.6	2262.3	2347.3	2253.9	2319	2313.5	2275.9	2338.3	2259	2317.9	2293.4	2360.2	2341.5	2292.2
iso_05	2335.1	2297.8	2213.1	2136.8	2251.8	2356.3	2226.4	2281.7	2361.9	2221.5	2160.8	2142.3	2127.3	2296.6	2300.1	2311.3	2158.4	2359.3	2271.4	2261.9	2244.3	2349.1	2233.1	2279.9	2269.5	2312.6	2196.6	2303.5	2278.1	2328.7	2290.4	2305.2	2172.6	2102.5	2290.8	2313	2290	2260.5	2298.4	2275	2374.3	2275.9	2250	2112.1	2111.2	2374.5	2230.7	2352.3	2296.3
iso_06	2119.9	2108.8	2063.1	2070.6	2038.6	2061.2	2113.8	2043.7	2101.8	1974.2	2040.4	2049	2042.4	2042.7	2006.3	2067.6	2103.6	2070.8	2025.9	2106.6	2084.6	2074.9	2080.2	2120.8	2099.4	2046.5	2080.7	2101.4	2052.2	2053.2	2058.6	2075.2	2062.5	2048.5	2061.2	2096.3	2058.3	2042.4	2040.4	2099	2023.9	2041.4	2012.3	2035	2056.3	2091.2	2080.8	2041.4	2072.8
Time-course od BOLD signals under medetomidine (0.1→0.3 mg/kg/h)
med 0.1
med_01	1839.6	1815.3	1753.7	1768.7	1793.3	1772.7	1767.3	1785.7	1776.2	1812	1784.7	1861.7	1775.3	1800.1	1770.4	1770.6	1789.8	1801.7	1760.9	1801.9	1786	1796.5	1786.6	1785.3	1841	1820.2	1801.8	1766.3	1773.3	1737.5	1843	1759.1	1768.5	1834.5	1720.5	1767.7	1761	1785.3	1721.6	1723.2	1698.6	1739.5	1773	1697.7	1726.5	1757.5	1775.8	1773.2	1762.5
med_02	1838.3	1816.9	1864.4	1843.1	1835.8	1800.6	1819.2	1822	1804.2	1807.7	1787.6	1828.4	1861.3	1834.3	1825.3	1794.2	1855.7	1816.3	1781.2	1826.8	1823	1785.3	1813	1814.9	1799.5	1831.8	1801.5	1803.8	1815.3	1847.5	1813.1	1778.6	1810.5	1779.3	1818.3	1815.4	1788.2	1815.6	1806.1	1807.9	1825.5	1800.4	1799.3	1808.3	1782.6	1799.2	1829.5	1795.7	1792.7
med_03	2540.4	2513.6	2473.8	2535.8	2439.7	2485.6	2456.5	2464.3	2448.8	2445.3	2474.2	2443.3	2401.9	2459.3	2503.6	2402.6	2507.3	2469.8	2459.2	2519.3	2442.5	2488.3	2493.1	2361.8	2399.3	2446.3	2460.1	2446.8	2490.3	2468.3	2446.3	2459.1	2411.5	2405.3	2457.9	2498	2492.8	2381	2479.4	2453.1	2448.7	2428.5	2405.2	2402	2505.6	2481.1	2400	2522.8	2434.8
med_04	1578.3	1587	1594.6	1646.1	1613	1555	1616.9	1568.6	1557.8	1555.8	1609.8	1552.2	1582.4	1605.2	1589.3	1571	1592	1591.7	1568.3	1602.3	1612.4	1527.8	1588.6	1582.6	1530	1564.8	1580.5	1549	1522.8	1556.1	1569.8	1551.7	1557.2	1581	1597	1553.5	1603.8	1617.7	1605.5	1579.7	1552.5	1601.1	1524.5	1548.9	1573.4	1602	1551.3	1580.5	1547.6
med_05	1927.5	1919.3	1953.8	1930.7	1931.1	1989.4	1951.4	1990.7	2011.2	1932.9	1972.5	1974.5	1957.4	1973.7	1955.5	1980.2	1909.3	1954	1945.6	1947.7	1964.5	1953.5	1987.6	1970.9	2026	1971.8	1943.2	1991	1943.3	1981	1953.2	1969.7	1990.8	1991.9	1995.1	2001.1	1961.8	1985.1	1967.6	2034.5	1986.3	1995	1970.8	2004.4	1987.4	1980.3	1993.7	1986.9	2015.3
med_06	2100.7	2107.7	2128	2135.4	2106.3	2121.4	2133.3	2114.7	2156.6	2128.2	2122.6	2152.6	2125	2109.9	2141	2132.4	2103.7	2129.6	2174	2115.6	2103.6	2063.1	2099.6	2057.8	2137.4	2173.5	2139.3	2113.9	2110.3	2185	2145.5	2165.1	2072	2142.8	2122.5	2154	2091	2112.3	2128.7	2106.5	2093.6	2097.8	2094.8	2143.1	2141	2140.2	2137.6	2077.3	2094.8
med_07	2126.8	2147.3	2146.7	2124.2	2092	2095.5	2111.3	2120.7	2079.2	2144	2119.6	2071.6	2069.9	2059.3	2132.3	2154.2	2123.6	2146	2145.3	2083.5	2104.2	2098.9	2072.3	2118.9	2131.1	2084.1	2141	2114.6	2109.9	2084.8	2116.1	2088.9	2100.6	2147.1	2094.3	2118.8	2136.8	2135.6	2151.1	2144.6	2139.4	2124.4	2130.3	2108.9	2143.6	2121.4	2111.7	2131	2089.6
med 0.3
med_01	1726.4	1693.1	1697.4	1730.1	1691.3	1699.2	1680	1705.2	1701.3	1701.1	1693.5	1649.1	1659.1	1673.4	1715.4	1680.5	1648	1663.5	1730.5	1729.6	1692.3	1748.8	1700.2	1707.9	1663	1693.8	1701.2	1703	1696.3	1692	1717.4	1723.3	1676	1696.8	1710.7	1686.1	1663	1739.4	1679.7	1726.3	1688.6	1724.6	1697.1	1661.2	1640.8	1704.3	1689.3	1700.5	1669.1
med_02	1869.2	1839.5	1838	1923.9	1911.2	1878	1910.4	1829.7	1870.8	1861.4	1885.8	1822	1890.6	1826.8	1918.6	1874.7	1897.8	1915.8	1862.5	1856.6	1870.3	1873.1	1826.5	1882.9	1911.1	1882.7	1858.8	1860.4	1872.2	1889.5	1897.8	1881.1	1864.8	1889.2	1909.5	1834.3	1862.6	1825.4	1854	1848.5	1848.9	1880.2	1880.7	1899.9	1733.7	1885.3	1902.6	1916.3	1885.4
med_03	2187.8	2225.8	2343.1	2364.7	2362.1	2265.5	2372.9	2287	2362.6	2359.6	2275	2288.1	2230.4	2404	2340.5	2299.4	2409.6	2355.5	2253.9	2347.6	2305.6	2320.1	2411.1	2329.4	2280.3	2293.8	2341.1	2173.6	2350.1	2373.9	2368.1	2339.1	2280.4	2272.2	2392.1	2304.6	2217.8	2234.9	2208	2284.6	2328.6	2355.4	2243.3	2288.4	2372.7	2285.2	2270	2266.3	2343.4
med_04	1452.9	1460.3	1447	1454.9	1432	1437.2	1475	1451.9	1448.9	1411.2	1423.3	1428	1465.2	1453.3	1483.2	1409.5	1356.4	1437.3	1424.3	1404.2	1492.9	1456.3	1464	1430.2	1454.9	1454.2	1440.7	1490.6	1430.5	1453.1	1424.1	1479	1433.6	1429.7	1433.5	1465.5	1461.2	1411	1421.7	1447.7	1416.1	1408	1459.3	1441.5	1464.6	1447.1	1457.4	1438.9	1453.5
med_05	1807.2	1816.6	1868.8	1854.1	1868.3	1851.3	1901.8	1845.2	1781	1826.5	1812.2	1832.6	1858.8	1870.8	1855.1	1867	1861.4	1852.2	1832	1817	1869.5	1856.6	1840	1894.4	1786	1824.3	1885.9	1838.2	1826.9	1867.1	1871	1860.2	1829	1838.6	1841.7	1868.3	1827.2	1849.8	1904.7	1847.8	1818.6	1809	1840.1	1882.1	1855.4	1847.9	1888.6	1901.6	1834.5
med_06	2034.6	2057.3	2088.5	2084	2049.3	2086.5	2075.6	2030	2065.8	2051.8	2104.3	2052.4	2079.3	2069.8	2074	2075.5	2053.2	2102	2044	2052.3	2113.8	2081.7	2073.4	2033.8	2118.6	2068.4	2079.5	2036.7	2054.9	2051.7	2119.9	2073.4	2020.1	2120	2036	2093.6	2087	2071.8	2062.8	2081.9	2093.2	2141.9	2068.8	2086.5	2102.4	2050.5	2066	2123.3	2114
med_07	1774.7	1794.8	1759.5	1755.1	1757.7	1740.3	1771.3	1729.3	1773.3	1787.8	1743.8	1747.1	1768.5	1757.4	1755.8	1781.8	1755.1	1750	1769.5	1756.8	1728.8	1748.3	1746.2	1752.1	1742.2	1772.9	1725.3	1741.1	1717.4	1764.2	1759.4	1790.2	1780.2	1770.4	1754	1737.9	1762.9	1773	1743.8	1766.3	1779.2	1748.5	1750.3	1754.6	1758.5	1745	1755.3	1745.1	1810.4
[truncated: 151 more columns]

## Sheet: Au
Au for S1 S2 Table
Time-course of BOLD signals under isoflurane (1.5%→2.0%→2.5%)
time (s)	3	6	9	12	15	18	21	24	27	30	33	36	39	42	45	48	51	54	57	60	63	66	69	72	75	78	81	84	87	90	93	96	99	102	105	108	111	114	117	120	123	126	129	132	135	138	141	144	147
iso 1.5
iso_01	2123.6	2084.1	2131.6	2147.3	2053.9	2085.8	2103	2053.6	2095.7	2085.6	2071.3	2060	2093	2094.3	2107.4	2064.4	2088	2127.3	2067.5	2125	2115.9	2129.8	2100.1	2145.2	2088.2	2099.2	2094.5	2083.8	2098.8	2097.4	2097.2	2092.9	2116.1	2082.4	2097.8	2115.3	2053.2	2106.4	2087	2100.3	2107.2	2071.6	2089.7	2152.1	2109.1	2084.1	2065.1	2104.3	2073.3
iso_02	1847	1877.5	1886.9	1850.2	1891.8	1883.9	1874.1	1896.9	1901.7	1820.4	1853.1	1848.4	1872	1848.2	1847.8	1855.8	1922.5	1911.3	1849.4	1902.8	1862.3	1863.8	1858.2	1907.7	1862.1	1866.4	1804	1891.2	1894.8	1873.1	1844.8	1875	1867.5	1837.6	1842.1	1871.3	1871.8	1851.7	1835.6	1865.6	1842.9	1860.5	1896.2	1878.9	1872.4	1872.6	1829.4	1868.4	1841.9
iso_03	1713.4	1678.1	1674.3	1734.8	1720.1	1726.4	1714.5	1684.6	1709.9	1706.8	1682.8	1687.5	1693.6	1713	1713	1676.7	1716.9	1669.3	1705	1675.1	1704	1713.2	1690.1	1709.7	1713	1683.1	1717.8	1693.7	1712.2	1666.7	1718.9	1713.6	1709.4	1672.6	1733.4	1696	1732.5	1654.7	1692.9	1700.1	1669.5	1716.9	1737.9	1670.4	1724.5	1709.2	1660.9	1677.2	1714.4
iso_04	2345.2	2356	2311.6	2363	2365.3	2325	2337.4	2345.4	2350.5	2355.4	2294.9	2338	2306.4	2326.6	2353.6	2332.1	2334.5	2403.1	2329.5	2368.7	2290.5	2315.1	2344.4	2357.3	2345.3	2363.1	2273.5	2342	2314.9	2313.7	2390.3	2354.8	2347.4	2294.6	2304.5	2343.9	2338.4	2330.8	2360.7	2381.6	2314.2	2347.3	2351.5	2363.6	2280	2346.3	2351.2	2360.1	2351.2
iso_05	2262.8	2336.8	2371.6	2290.5	2306.1	2309.2	2340.9	2333.2	2326.3	2322.9	2288.1	2300.9	2328	2323.3	2295	2287.5	2330.8	2350	2308.2	2294.8	2321.9	2324.3	2327.2	2250.3	2308.4	2336.3	2319.4	2268.4	2330.8	2266.5	2307	2267.4	2362.4	2223.9	2266	2333.7	2318.2	2337.6	2314.7	2338.9	2317.4	2367.9	2309.1	2333.3	2352.7	2305.3	2365.2	2308.6	2327.1
iso_06	2083.8	2067.6	2059.3	2109.6	2070.4	2069.9	2090.5	2091.1	2126.5	2084.5	2085.8	2131.4	2068.2	2077.1	2088.9	2097.3	2139.3	2128.3	2113.3	2140.8	2107.3	2086.9	2084.7	2108.8	2055.9	2090.8	2085.9	2082	2059	2066.8	2071.6	2086.8	2114.6	2054.9	2066.8	2088.2	2063.3	2058.8	2065.8	2073.8	2098.5	2092.7	2076.9	2081.8	2083	2085.5	2127.1	2099.3	2085.5
iso 2.0
iso_01	2256.7	2266.9	2277.6	2288.6	2299.3	2237.6	2292.3	2268	2285.3	2259.3	2300.1	2257.9	2283.9	2254.5	2210.5	2288.1	2265	2261.1	2306	2254.6	2249	2302.1	2297.4	2258.5	2289.8	2257.8	2241.9	2330.7	2253.8	2286.8	2304.5	2211.1	2266.7	2314.8	2276.9	2299.3	2274.2	2278.3	2277.9	2304.6	2267.4	2301.2	2287.2	2283.5	2298.6	2236	2301.8	2308	2246.7
iso_02	2143.6	2162.9	2228	2193	2276.7	2281.7	2220.7	2249.8	2197.8	2217.2	2180.6	2233.2	2244.9	2231.3	2227.3	2205.5	2234.9	2247	2240	2243	2266.2	2286.5	2232	2244.1	2244.8	2261.7	2229.6	2197.5	2211.3	2231.1	2222.7	2303.8	2229.9	2219.4	2202	2202.8	2242.4	2221.9	2190.9	2232.5	2190.6	2207.7	2259.5	2234.8	2216.7	2239.4	2204	2200.3	2249.6
iso_03	1724.8	1710.9	1730.9	1689.4	1731.7	1716.6	1652.5	1693.1	1718.4	1719.8	1722.9	1708.3	1711.8	1731	1705.6	1760.9	1724.2	1710.5	1696.3	1718.6	1711.2	1700.5	1707	1720.9	1689.4	1738.6	1684.7	1684.6	1701.9	1712.5	1693.9	1680.4	1717.2	1743.1	1696	1723.1	1687.4	1735.5	1692.4	1704.9	1680.9	1734.1	1697.8	1767	1691	1725.7	1735.4	1732.6	1707.2
iso_04	2283.4	2307.9	2291.3	2254.7	2300.6	2225.3	2299.9	2236.8	2269.5	2293.9	2305.4	2254.2	2303.2	2257.7	2291.4	2235.3	2263.9	2320.5	2300.1	2299.1	2339.6	2242.1	2335.1	2218.5	2263.3	2263.2	2301.6	2299	2279	2242.9	2290.1	2272	2290.2	2277	2301.3	2293.8	2285.3	2247.6	2317.8	2294.4	2245	2274.2	2253.6	2263.2	2290.1	2212.6	2315.5	2261.6	2282.1
iso_05	2346.6	2416.3	2392.2	2317	2354.5	2383.8	2381.6	2366.3	2329.3	2369	2401.6	2397	2421.1	2358.6	2388.5	2341	2337.4	2404.5	2426.8	2351.7	2338.4	2378.7	2384.4	2334.1	2385.1	2406.8	2403.4	2367.1	2409	2382	2379.9	2348.3	2343.8	2402.4	2354.3	2414	2456	2385.2	2350.9	2361.6	2371.7	2441	2343.8	2413.5	2441.6	2373.7	2319.7	2323.4	2377.9
iso_06	2006.2	2011.7	1990.1	2024.3	2011.2	2018.3	1978.2	1973	2031	1968.6	2005.7	2030.8	2060	2000.2	1999	2014.2	2010.4	2011.5	2012.9	1996.1	1999.4	1997.1	1999	2035.8	2008.2	2002.8	2006.5	2013.9	2097.8	1990.5	1980.5	2006.1	2014	2030.3	2020.6	2004.6	2013.7	1991.9	1975.2	2021.7	2018.2	2039.8	1997.8	2001.6	2001.6	2040.4	2007.5	2043.7	2019.1
iso 2.5
iso_01	2288.2	2355.9	2305.3	2330.7	2282.7	2340.6	2322.8	2318.2	2310.7	2354.7	2373.7	2322.7	2262.8	2334.6	2301.9	2301.4	2318.8	2322.4	2335	2344.4	2245.2	2340.6	2309.4	2337.3	2301.7	2304.3	2330	2362.9	2346.1	2320.1	2303.9	2312.5	2292.9	2331.9	2329.5	2272.9	2300.2	2331.2	2334.5	2304.5	2306.7	2356.4	2308.6	2319.5	2328.6	2319.2	2281.8	2313.9	2328
iso_02	2075.2	2083.3	2070.8	2107.4	2040.2	2072.8	2065.3	2084.3	2038.8	2109.8	2098.6	2129.3	2054.8	2052.8	2106.8	2063.1	2100.2	2058.1	2054.9	2105.7	2066.4	2075	2092.6	2092.9	2066.5	2103.7	2042.5	2126.4	2015.7	2087	2010.9	2080.9	2040.4	2022.5	2055.9	2063.3	2087.3	2073.8	2121.8	2071.3	2073.5	2034.6	2035.6	2079.9	2034.5	2067.8	2070.8	2122.8	2077
iso_03	1799.7	1786.3	1782.3	1803.9	1778.8	1768.8	1815.4	1767.8	1785.6	1777.8	1766.5	1780.6	1760.3	1758.8	1808.1	1732.7	1798.4	1770.3	1774.9	1789.3	1757.7	1776.8	1818.4	1783.2	1795.6	1731.7	1754.5	1767.2	1759.4	1770	1797.6	1784.1	1805.1	1765.3	1799.5	1772.6	1792	1796.9	1793.3	1754.9	1806.1	1757.8	1769.4	1743.6	1823.5	1810.3	1771.7	1799.9	1801.7
iso_04	2400.1	2469	2472.7	2434.1	2518.4	2464.5	2468.5	2455.5	2464.1	2461.9	2505.8	2400.7	2487.9	2457.8	2458.3	2459.3	2434	2467.8	2508.4	2416.7	2541	2421.6	2455.1	2462.4	2433.9	2476.4	2469.6	2388.3	2517.6	2415.2	2448	2446	2450.2	2423.2	2524	2400.8	2513.7	2419.3	2457.1	2443.1	2483.9	2461.7	2472.9	2430.2	2482.3	2446.2	2423	2497.5	2459.1
iso_05	2396.5	2386.5	2358.8	2374.7	2424.2	2405.5	2364.8	2331.4	2397.9	2368	2338.1	2325.9	2414.1	2385.5	2329.3	2390.7	2426.2	2452.4	2423.6	2355.9	2480.8	2378	2334.2	2465.3	2460.6	2351	2382.4	2346.8	2352.2	2360	2396.7	2453.4	2410	2418.8	2449.2	2381.1	2350.6	2363.3	2341.6	2358.9	2373.2	2339.8	2374.3	2381.9	2364.2	2308.2	2416.5	2335.6	2320.8
iso_06	2055.3	2093.7	2145.1	2119.1	2095.8	2102.2	2130.8	2123.5	2061.7	2117.6	2098.4	2144	2103.1	2099.7	2124.9	2125.6	2066.2	2121.1	2116.3	2088.3	2125.3	2071	2085.9	2098.8	2067	2106.1	2096.8	2079.3	2087.8	2073.2	2103.9	2130.8	2102.5	2108	2121.2	2112.9	2147	2089.1	2097.8	2104.2	2087	2105.5	2071	2122.7	2083.5	2160.9	2124.2	2100.3	2109.1
Time-course od BOLD signals under medetomidine (0.1→0.3 mg/kg/h)
med 0.1
med_01	1983.6	1961.2	2023.7	1932.5	2011.5	1888.4	1943	2011.5	2019.1	2029.1	1956.8	2016.4	2010.8	1923.9	1968.1	2062.4	1941.2	1991	1960.7	2004.6	1978.7	2001	1973.7	2013.3	1997.7	1963.6	2005.2	1953.8	2001	1895.1	1935.3	1980.6	1914	1958.7	1915.5	1993.4	1935.4	1991.9	1894.4	1922.7	1945.5	1948.9	1991.4	1943.9	1971.2	1977.8	1932.4	1941.6	1947.5
med_02	1756.6	1713.7	1742.4	1742.2	1769.3	1761.4	1766.4	1792.2	1731.1	1799.2	1721.6	1744.1	1670.8	1781.8	1704.3	1765	1699.8	1769.5	1770.2	1784.5	1758	1690.6	1748.4	1711.5	1774.1	1703.7	1719.7	1729	1735.9	1751.4	1737.4	1743.3	1758.1	1734.9	1721.6	1730.6	1744	1728.2	1724.8	1715.4	1765.2	1744.3	1759	1771.5	1794.1	1760.7	1747.6	1758.7	1758.3
med_03	2376.7	2376	2365.6	2370	2319.4	2316.5	2352.6	2295	2370.6	2365	2303.3	2346.7	2352.9	2334.9	2321.6	2268.3	2422	2369.9	2329.5	2370.2	2401.7	2365.8	2296.2	2356.9	2348.2	2344.3	2300.2	2261.5	2250.8	2328.2	2341.5	2376.9	2352.1	2336.3	2339.4	2330	2326.9	2372.4	2298.7	2389.6	2363.4	2355.4	2390.7	2394.6	2360.2	2309.9	2364.7	2263.5	2343
med_04	1627	1579.6	1573.8	1582.1	1548.7	1577.6	1542.4	1566.7	1579.7	1567.1	1580.7	1556.6	1603.8	1548.8	1577.6	1592.1	1568.6	1551	1584.6	1553.3	1586.4	1541.2	1607.4	1562.6	1584.6	1606.6	1555.4	1545.7	1580.1	1547.6	1570.6	1593.9	1587	1557.4	1597.3	1554.9	1585.8	1537.4	1562.8	1590.7	1564	1594.5	1581.4	1517.3	1577.6	1535.4	1580.1	1566.8	1598.5
med_05	1937.5	1951.1	1981.2	1947.6	1918.5	2004.5	1958.5	2002.9	1950.1	1932.4	1923.3	1912.5	1961.5	1976.7	1939.1	1943.2	1933.1	1944.6	1999.7	1965.2	1984.2	1922.2	1922.7	1946.8	1974.2	1968.6	2010.4	1972.5	1933.6	1965.5	2018.6	1958.6	2012	1980.9	2018	2002.7	2003.2	2005.1	1960	1961.9	1963.2	1940.9	1994.4	2008	1996.4	1998.8	1966.5	1957.4	1971.1
med_06	2137.8	2120.3	2126.4	2101.7	2130.8	2133.6	2166.8	2109.8	2163.3	2150.3	2169.8	2089.8	2138.6	2143	2166.2	2148	2111.9	2127.5	2091.2	2161.1	2128.9	2115.1	2168.5	2158.6	2134.5	2099.7	2137.1	2089.3	2144.1	2149.1	2137.7	2150.4	2117.8	2120.9	2124.4	2091.6	2134	2149.7	2136.5	2149.2	2141.3	2172.5	2136.6	2163.9	2144.3	2134.7	2155.5	2124.3	2132.2
med_07	2204.5	2190	2210.2	2150	2196.4	2182.7	2228.8	2190	2214.2	2182.4	2128.4	2185.3	2213.5	2164.7	2163.5	2233	2238	2246.1	2190.8	2235	2181	2192.3	2174.3	2140.7	2194.7	2229.2	2191	2214	2186	2246.8	2240.9	2228.7	2184.8	2180.7	2178	2194.6	2182.5	2197.1	2215.1	2190.5	2204	2236.2	2200.5	2167.5	2207.4	2213.2	2186.8	2190.4	2236.4
med 0.3
med_01	1896.3	1864.8	1929.7	1925.7	1864.3	1846.4	1919.7	1867.8	1957.3	1862.1	1886.5	1839.8	1869.7	1880.5	1867.1	1864.9	1874.6	1981	1813.9	1906.9	1850.1	1856.4	1848.5	1925.5	1879	1902.9	1918.5	1881.4	1850.6	1833.4	1922.9	1914.4	1885.3	1911.9	1843.5	1889.4	1942.9	1932.4	1888	1890.5	1863.9	1894.2	1857.2	1906.8	1877.4	1845	1871.5	1875	1928.8
med_02	1685.9	1754.3	1797	1873.2	1789.2	1792.4	1801.2	1824.3	1776.3	1828.8	1747.3	1762.4	1789.8	1727.5	1828.6	1828.5	1779.4	1841.8	1783.1	1807.4	1835.4	1743.5	1772.6	1805.2	1790.9	1761.9	1820.5	1756	1763.1	1793.2	1799.2	1789.3	1765.3	1831.8	1732.2	1849.2	1792.5	1700.7	1791.2	1765.1	1740.3	1804.7	1834.4	1758.6	1831.2	1791.4	1685.8	1818.8	1696.4
med_03	2279.1	2179.7	2237.3	2223.8	2316.7	2159.8	2208.8	2180.6	2263.4	2245.9	2202.5	2178.8	2175.9	2230.1	2186	2163.1	2251.3	2148.4	2206.8	2297.7	2230.7	2258.4	2230.1	2142.4	2161.8	2167.5	2211.4	2222.7	2225.9	2143.8	2187	2231.3	2251.5	2225.1	2201.2	2221.8	2219.3	2198.2	2186.9	2257.4	2176.5	2219.3	2193.1	2136.3	2159.8	2169.6	2199.1	2180.4	2205.8
med_04	1499.7	1468.5	1494.1	1469.5	1446.2	1506	1497.4	1473.7	1455.4	1494	1480.9	1499.7	1463.9	1487.4	1483.9	1470.6	1480.7	1459.7	1450.8	1483.5	1479.1	1484	1473.7	1497.9	1466	1487.9	1452.1	1462.4	1470.5	1469.2	1484.5	1468.9	1476.2	1475.8	1481.6	1487.5	1490.4	1439.2	1489.8	1484.9	1502.3	1484.8	1466.5	1490.3	1483.1	1433.4	1475.7	1487.5	1479.1
med_05	1863	1858.4	1834.7	1859	1839.8	1833.1	1819.6	1832.1	1807.2	1838.7	1864.3	1858.3	1864.7	1825.6	1889.1	1821.8	1851	1853.3	1819.4	1821.7	1842	1840	1844	1843.9	1841.8	1837	1834.2	1805.4	1812.7	1816	1837.2	1860.7	1824.9	1851.9	1880.6	1838.6	1852.1	1853	1850.7	1840	1871.3	1906.1	1874.7	1802.1	1828.8	1825.2	1832.2	1846.9	1817.7
med_06	2090.9	2103	2071.2	2059.5	2067.4	2048.3	2079.8	2049	2070.6	2087.3	2090.4	2089.8	2084	2050.4	2123.2	2078.9	2063.2	2077.9	2074.7	2062.9	2055.2	2070.7	2056.8	2131.4	2098.5	2097.7	2023.8	2091.2	2040.4	2047.3	2052.7	2098.4	2098.9	2089.7	2114.8	2113.7	2073.4	2086.5	2065.6	2056.7	2128.7	2089.2	2099.9	2082.9	2063.6	2037.1	2037.1	2102.2	2056.5
med_07	1783.3	1784.8	1766	1796.6	1788.6	1753	1764.4	1819.2	1782.3	1774.5	1775.5	1779.8	1814.5	1782.1	1805	1757.7	1781.1	1828.7	1783.2	1789.6	1788.8	1828	1841.3	1808	1759	1776.4	1766.1	1844.3	1760.9	1765.7	1798.3	1797.5	1776.7	1773.8	1799.7	1804.5	1766.6	1770	1770.4	1767.5	1804	1758.9	1779.1	1808.7	1772.9	1766.8	1804.2	1748.9	1782.6
[truncated: 151 more columns]

## Sheet: V
V for S1 S2 Table
Time-course of BOLD signals under isoflurane (1.5%→2.0%→2.5%)
time (s)	3	6	9	12	15	18	21	24	27	30	33	36	39	42	45	48	51	54	57	60	63	66	69	72	75	78	81	84	87	90	93	96	99	102	105	108	111	114	117	120	123	126	129	132	135	138	141	144	147
iso 1.5
iso_01	2086.1	2105	2069	2075.3	2049.4	1998	2118.2	2084.7	2007.1	2045.5	2126.7	2117.5	2073.5	2073.9	2038.3	2139.9	2029.3	2090.4	2142.5	2078.9	2087.4	2103.3	2030.2	2117.9	2037.2	2049	2077.9	2090	2092.9	2087	2101.4	2092.8	2006.3	2074.1	2083.2	2042	2083	2118	2058.1	2113.2	2081.8	2066.5	2008.9	2072.6	2075.9	2050.3	2098.7	2067	2053
iso_02	1860	1862.2	1852.2	1887.4	1879	1883.7	1852.5	1903.8	1863.4	1843.4	1924.6	1881.4	1890.8	1849.4	1878.8	1883.7	1969.3	1875.9	1866.7	1871.8	1811.4	1864.9	1859.2	1865.5	1884.3	1889.1	1837.7	1903.7	1915	1879.9	1938.6	1879.8	1893.3	1819.9	1850.9	1886.6	1889.9	1886.9	1869.5	1921	1841.9	1923.9	1879	1926.6	1807.6	1843.7	1898.1	1869.7	1878.2
iso_03	1665.6	1675	1712.4	1714.3	1652.4	1656.2	1662.2	1692.3	1715.5	1618	1680.7	1663.8	1692.7	1699.7	1658.2	1654.9	1723.5	1679.3	1684.7	1671.5	1692.3	1660.6	1666.4	1666.5	1705.4	1715.1	1714.4	1710.8	1625.3	1663.5	1667.1	1714.3	1677.1	1708.6	1685.1	1655.2	1666.8	1692.1	1650.5	1673.6	1669.4	1663.4	1655.2	1662.4	1665.1	1646.9	1690.3	1662.1	1684.3
iso_04	2222.2	2243	2242.5	2275.7	2237.8	2231.3	2233.1	2292.3	2191	2267	2291.9	2240.1	2230.2	2242.1	2247.9	2300.5	2279.6	2232.4	2243	2228.8	2259.6	2295.5	2250.2	2203.1	2266.2	2215.1	2222	2306.7	2225.5	2269	2235.2	2217.4	2242.7	2219.9	2220.5	2281.5	2267.1	2326.9	2237	2269.5	2256	2216.3	2249.2	2228	2277.5	2256.6	2300.2	2279.3	2258.8
iso_05	2240.3	2293.6	2282.1	2316.1	2194.3	2234.3	2297	2299.1	2182.8	2241	2255.4	2285.7	2222.1	2155.5	2209	2223.5	2236.7	2238.4	2247.7	2241.6	2184.5	2108.9	2368.7	2134.3	2220.6	2227.1	2298.8	2258.8	2259.4	2159.8	2198.2	2257.7	2348.7	2205.2	2261.8	2280.1	2316.2	2260	2257.8	2244.1	2192.1	2249	2279.6	2318.2	2227.5	2116.2	2211.1	2222.7	2252.2
iso_06	1895.1	1876.6	1958.9	1844.4	1902.2	1850	2006.5	2023.5	1932.7	1935.9	1868.6	1876	1874.1	1879.8	2037.9	1908.7	1816.6	1899.3	1868.2	1957.1	1874.2	1977.1	1921.2	1887.3	1886.1	1921.2	1876.8	1858.1	1870.9	1902.4	1919.3	2026.8	1948.4	1913.2	1834.6	1883.2	1989.1	1925.9	1972	1997.9	1888.5	1858.9	1858.4	1929.6	1940.1	1903.1	1952.2	1906.3	1802.1
iso 2.0
iso_01	2234.1	2260.5	2253	2192.8	2258.6	2184.7	2218.2	2279.8	2249.3	2253.9	2183	2215.7	2189.7	2267.5	2293.5	2212.1	2217.3	2251.5	2239.6	2266.5	2182.9	2279.2	2200.9	2254.8	2275.6	2232.3	2204.9	2250.9	2242	2202.8	2245.4	2219.9	2208.4	2305.8	2280	2301.1	2281.3	2198.5	2253.5	2203.9	2266.1	2262.7	2240.9	2215.1	2191.5	2229.6	2218.7	2219.7	2246.5
iso_02	2283.9	2283.7	2302.4	2241.1	2213.8	2186.3	2189	2129.2	2193.5	2284.1	2203.1	2284.5	2313.9	2214.5	2143.6	2185.9	2200.9	2240.3	2223.7	2186.9	2238.8	2313.6	2274.5	2228.3	2206.8	2217.5	2253.9	2270.2	2179.1	2232.4	2152.8	2248.3	2222.6	2288.4	2199.3	2225.4	2206.9	2224.1	2214.8	2277.7	2176.9	2258.9	2179	2118.9	2240	2257.4	2247.5	2213.6	2187.5
iso_03	1667.8	1686.9	1711.4	1691.6	1704	1724.6	1678.3	1677.7	1683.7	1710.1	1689.3	1699.1	1707.5	1686.8	1682.9	1702	1674.3	1690.2	1657.1	1678.1	1695.3	1659.1	1687.3	1721.6	1662.6	1716.4	1668.9	1665.5	1680.3	1700.1	1709.4	1690.5	1690.7	1730.1	1739.6	1723.7	1730.6	1693.4	1713.7	1650.6	1637.7	1713.8	1689.6	1662.7	1668.8	1683.3	1733.2	1675.6	1696
iso_04	2184.7	2163.4	2164.9	2190.6	2157.7	2156.6	2193.4	2192	2165	2179.5	2236.5	2158.7	2168.6	2154.8	2170.9	2192.8	2217.7	2235.8	2177.6	2177.6	2129.8	2161.2	2173.9	2209	2217.5	2249.5	2117.8	2155.5	2134.1	2169.5	2204.5	2179.7	2207.7	2220.7	2217.9	2182.3	2217	2166.4	2167.1	2201	2212.2	2186.4	2156.6	2158.3	2128.4	2150.8	2185.6	2206.4	2157.2
iso_05	2312.8	2328.7	2386.1	2268.2	2220.2	2260.8	2341.4	2254.2	2161.1	2292.2	2242.8	2313.6	2257.9	2255.3	2289.2	2227.6	2281.6	2297.3	2237	2214.2	2357.2	2335	2275.6	2219.2	2315.6	2274.1	2280.2	2228.8	2301	2308.1	2329.4	2205.2	2154.2	2327.5	2241.8	2314.2	2265.5	2330.4	2334.5	2284.6	2189.5	2240.6	2256	2301.6	2207.8	2330.7	2264.1	2212.3	2120.7
iso_06	1816.6	1819.7	1953.2	1898.3	1715.9	1832	1786.4	1918.7	1897.6	1861.9	1785.8	1766.9	1849.8	1800.7	1834.7	1820.6	1849.9	1833.1	1787.7	1733.9	1812.8	1829.9	1799.4	1817.8	1776.5	1802	1846.6	1877.3	1858.4	1718.4	1784.3	1839.7	1834.6	1799.8	1792.9	1805.3	1773.1	1801.6	1827.3	1899.9	1783.6	1813.2	1837.2	1845.4	1781.7	1843.7	1827.5	1802.8	1863.3
iso 2.5
iso_01	2244.9	2308.6	2258.1	2205.6	2260.6	2209.1	2217.2	2272.7	2273.7	2227.8	2278.3	2246.1	2148.9	2270.6	2251.9	2245.8	2214.8	2226.6	2267.9	2244.4	2261.4	2265.5	2338.5	2227.2	2287.4	2246.4	2223.6	2240.7	2251.9	2177.2	2196.9	2237.1	2301.6	2245.3	2202.4	2182.2	2242.4	2171.6	2255.9	2285.5	2219.6	2216.7	2252.7	2212.9	2190.2	2231	2193.5	2265.6	2245.8
iso_02	2063.3	2088.1	2090	2094.9	2054.3	2129.7	2063.8	2089	2109.4	2079.4	2082.7	2065.4	2123.7	2068.3	2180.4	2111.6	2163	2038.6	2054.9	2067.1	1982.1	2120.4	2048.1	2072.5	2148	2084.5	2068.4	2039.4	2022.1	2180.6	2071.8	2087.5	2124.1	2080	2068.9	2122	2090.7	2077.2	2151	2031.7	2098.2	2044.8	2089.9	2099.8	2081.4	2068.2	2066.8	2065.4	2073.6
iso_03	1784.8	1752.3	1777.7	1758	1800	1810.8	1735.7	1741.9	1759.5	1733.2	1757.8	1802.4	1765.3	1768.1	1747.4	1768.5	1739.1	1775.4	1743.8	1721.8	1736.7	1789.1	1748.5	1747.5	1780	1724.8	1763.7	1777.3	1742.3	1750	1729	1755.4	1725.9	1776.6	1714.2	1733.1	1763.4	1709.1	1763.2	1742.9	1796.9	1745.2	1775.1	1768.7	1746	1769.5	1759.4	1744.8	1709.4
iso_04	2321.1	2332.2	2317.7	2323.7	2328.6	2265.5	2377.5	2326.7	2312.7	2286.6	2301.1	2374.2	2359.9	2288.9	2314	2314.7	2327.8	2320.3	2315.3	2314.4	2358.1	2300.8	2305.2	2308.6	2276.2	2328.3	2303.3	2322.6	2340.4	2344.1	2348.6	2377.1	2335	2305.8	2313.6	2286.3	2363.3	2336.8	2400.2	2294.9	2314.8	2335.9	2316.3	2307.2	2324.6	2325.1	2295.2	2316.6	2293.1
iso_05	2253.5	2284.3	2221.5	2289	2339.1	2331.8	2281	2236.8	2304	2412	2292.6	2275.4	2214.4	2232.2	2251.7	2152.8	2317.6	2226.6	2335.6	2298.7	2347.3	2315.2	2226.5	2245.9	2355.4	2288.8	2327.8	2242	2375.1	2332.1	2204.5	2205.4	2320	2201.7	2272.8	2257.1	2274.3	2243.2	2078.9	2161.7	2304.2	2298.2	2277.2	2227.6	2226.9	2316	2476.8	2254.4	2269.1
iso_06	1892.5	1925.7	1906.1	1883.5	1906.8	1899.6	1896.1	1908.6	1936.3	1883.5	1933.4	1838.8	1835.2	1972.3	1961.4	1886.4	1871	1928.7	1891	1838	1850.9	1952.7	1874.2	1919.3	1926.1	1958	1893	1919.5	1794	1881.4	1872.4	1809.4	1969.8	1879.7	1891.6	1819.1	1938.7	1913.3	1860.6	1898.9	1874	1859.5	1912.6	1886.7	1901.8	1811.8	1912.2	1867.8	1853.9
Time-course od BOLD signals under medetomidine (0.1→0.3 mg/kg/h)
med 0.1
med_01	1982.9	1977.1	1909.2	1972.5	1967.9	1817.8	2024.1	1969	1976.8	2008.4	1999.5	1904.9	1971.4	1926.2	1967.1	1944.9	1989	2021.4	1987.3	1918.3	1981.6	1978.1	1973.1	1969.7	1985.9	1992	2000.1	1979.2	1935.1	2047.1	2001.1	1887	1990.9	1957.6	1962.4	1864.1	1966.4	2003	1954.9	1817.1	1957.2	1941.8	1918.7	1954.6	1968.9	2036.7	1918.1	1935.3	1915.4
med_02	1951.6	1989.1	1988.7	1965	1987.8	1913.2	1940.8	1954.2	1937.4	1928.7	1904.8	1972.7	1936.5	1959.8	1920.5	1922.4	1979.1	1938.7	1949.7	1913.2	1911.5	1911.2	1891.6	1962	1981.3	1933.4	1936	1942.6	1962.5	1923.3	1962.5	1937.3	1932.1	1958.6	1901.2	1945.6	1941.5	1953.7	1912.5	1947.8	1920.8	1952.6	1963.1	1961.7	1919.6	1901.9	1969.5	1977.8	1937.9
med_03	2422.8	2474.9	2499.1	2447.9	2496.2	2496.3	2440.3	2374.6	2410.5	2452.9	2373.2	2357.7	2458.1	2481.1	2441.7	2512.7	2503.7	2408.9	2495.1	2449.4	2475.6	2359.6	2489.9	2474.9	2492.4	2483.4	2441.8	2467.7	2499	2487.2	2428.5	2523.4	2333.2	2341.7	2416.9	2428.5	2478.5	2490.9	2508.2	2478.2	2423	2422.6	2423.9	2462.7	2468.2	2454.9	2441.8	2524.2	2521.8
med_04	1677.1	1619.4	1621.4	1579.9	1561.7	1671	1559.1	1603.2	1635.9	1660.4	1627.6	1649.6	1602.7	1625.8	1528.9	1598.5	1609.3	1641.8	1591.4	1621.3	1597.3	1529.7	1620.5	1621.9	1662.5	1658.6	1573.9	1591	1661.1	1605.9	1669.7	1606	1550	1607.5	1642.8	1630.4	1640.4	1613.1	1630.6	1595.9	1588	1605.3	1630.1	1585.2	1638.4	1603.7	1626.9	1641.8	1611.4
med_05	1890.4	1824.6	1839.3	1893.3	1847.3	1945.7	1854.1	1852.4	1859.9	1878.6	1895.9	1895.9	1884.9	1847.1	1869.5	1904.2	1851.4	1843.3	1920.4	1852.6	1837.3	1889.2	1865.9	1838.9	1870	1904.7	1867.2	1926.8	1894.8	1919.2	1926.9	1887	1862.6	1881.6	1877.8	1910.2	1896.3	1923.9	1874.9	1889.2	1894.6	1891	1930.7	1909.7	1897.5	1870.7	1910.3	1926.7	1847.3
med_06	2052.9	2056.9	2069.3	2063.9	2050.5	2064.5	2078.6	2154.7	2064.7	2106.5	2061.3	2123.5	2124.2	2067	2119.3	2091	2061.6	2087.8	2045.7	2069.7	2119.3	2124.5	2091.3	2033	2115.1	2109.5	2062.8	2065.6	2125.5	2100.9	2120.9	2180.7	2091.6	2063.7	2036.6	2070.3	2084.4	2075.9	2079.8	2108.6	2088.1	2067.7	2087.2	2087.8	2042.6	2153.3	2125.3	2088.4	2080.4
med_07	2152.7	2147	2181.2	2160	2143.3	2121	2177.9	2118.7	2141	2192.2	2101.4	2158.9	2131.6	2130.6	2154.2	2148	2173.3	2141.7	2168.8	2117.2	2153.9	2201	2140.3	2129.3	2157.4	2196.1	2185.1	2176.4	2089	2131.8	2163.2	2149.5	2159.8	2150.4	2139.6	2175	2216.5	2176.8	2178	2199.8	2173	2163	2117.6	2098.5	2186.9	2129.3	2185.6	2156.3	2148.1
med 0.3
med_01	1787.2	1757.3	1810.9	1857.7	1851.6	1731.7	1792.7	1811.2	1812.5	1771.3	1781.2	1799.7	1787.9	1875.7	1781.1	1807.2	1813.9	1810.5	1776.1	1785.6	1756.6	1877.5	1811.2	1864.3	1816.5	1805.7	1800.8	1779.9	1772.5	1783.6	1804.5	1766	1835.9	1748	1800.1	1799.6	1839.3	1892.9	1798.1	1826.6	1756.3	1805.5	1775.4	1762.9	1768.4	1778.1	1741.4	1817.2	1816.4
med_02	2130.8	1995.5	2021.9	1933.1	2039.5	2095.9	1946.9	2099.7	2038.4	2053.5	2043.9	2128.8	2067.3	1965.1	1982.7	2135	2088.4	1970.7	1909.7	2020.9	1818.7	2021	1974.9	1987.4	2068.5	2176.8	2110	2040.9	2064.9	1945.8	1974.4	1961.2	1952.1	2058.2	2106.1	2085.5	2044.3	1939	2036.9	1936.4	2013	2076.1	1963.5	1993.4	2057.3	2040.3	2035	1990.7	2060.6
med_03	2411.2	2374.5	2321	2352.2	2262.6	2356.7	2412.5	2278.8	2282.1	2366.5	2275.5	2251.7	2283.3	2233.6	2331.6	2416	2367.2	2289.3	2346.7	2326.2	2400.1	2353.9	2351	2424.3	2260.9	2352	2285.7	2338	2328.2	2271.8	2373.7	2311.1	2408.1	2332.7	2333.3	2243.4	2401.1	2334.6	2349.2	2352.2	2402.5	2406	2352.4	2284.4	2350.8	2368.8	2365.8	2253.2	2295.8
med_04	1492.9	1482.9	1471.5	1499.3	1473.3	1471.8	1485.1	1446.1	1489.5	1416	1526.7	1465.7	1482	1483.1	1450.7	1485.9	1501	1528.2	1484.8	1499.7	1508.9	1512.9	1494	1475.5	1458.1	1514.4	1482.8	1482.9	1462.9	1477.2	1471.4	1495.3	1460.1	1460.8	1496.8	1473.4	1468.9	1478.3	1479.5	1467.5	1477	1461.4	1435.6	1492.9	1483.8	1441.6	1458.4	1517.5	1523.1
med_05	1761.4	1773	1783.6	1714.4	1736.2	1745.7	1776.2	1751.1	1751.3	1787	1781.6	1755.3	1721.4	1706.9	1741.7	1788.3	1745.8	1828.8	1764.3	1713.4	1757.4	1746.4	1730.3	1717.3	1743	1769.2	1741.5	1712	1793.9	1717.2	1752.2	1738.8	1757.9	1778	1725.9	1690.8	1755	1763.6	1745.6	1748.4	1769.2	1813.7	1785.3	1708.6	1765.4	1691.9	1758.7	1782.6	1788.2
med_06	2001.7	2032.5	2061.6	2005.4	1986.7	2000.5	2029.5	2034.9	2019.3	2033.4	2013.3	2044.5	1991.7	2025.4	2030.6	1977.4	2049.6	2037	1988.6	2004.3	2025.2	1996.1	1980.3	1974.6	2054.6	2088.4	2017.5	2013.6	1998.9	2001.6	1955.9	2039.8	2081.6	2021.5	2047.8	2015.4	2055.5	1991.2	1982	2025.7	2018.1	1982.3	1994.2	1950.1	2026.4	2019.5	1993.7	2051.1	2062.7
med_07	1725.1	1724.3	1679	1739.1	1741	1735	1742.9	1683.6	1738.9	1739.8	1690	1742.9	1729	1752.9	1702.5	1673.5	1712.2	1741	1704.7	1728.3	1761.2	1718.6	1691.4	1676	1703.3	1716.5	1736.2	1767.3	1763.3	1683.2	1721.6	1677.9	1718.3	1731.1	1698.3	1728.3	1740.4	1727.5	1720.5	1714	1711.3	1703.7	1692.3	1700	1761.5	1701.1	1707.2	1689.7	1746.2
[truncated: 151 more columns]

[truncated: 5 more sheets: M, SS, VPL for Fig3, CM for Fig3, Whole Brain for Fig2]
