# Supplementary material for: Water diffusion closely reveals neural activity status in rat brain loci affected by anesthesia
Source: PLoS Biol. 2017 Apr 13;15(4):e2001494. doi: 10.1371/journal.pbio.2001494 (PMC5390968; doi:10.1371/journal.pbio.2001494)
Supplement: S3 Data — Time-course data of ADCs at CM, Cg, and SS with infusion of furosemide, H-80, and aCSF for Figs 5 and 6, S4 and S5 Figs. (XLSX) [file pbio.2001494.s011.xlsx]

## Sheet: Fig 5 B-D
Time course ADC (×10-4) under 0.1 mg/kg/h medetomidine
Furosemide infusion		Pre																				Furosemide or aCSF infusion
CM	Time (s)	15	30	45	60	75	90	105	120	135	150	165	180	195	210	225	240	255	270	285	300	315	330	345	360	375	390	405	420	435	450	465	480	495	510	525	540	555	570	585	600	615	630	645	660	675	690	705	720
Furo_med0.1_01		5.74	5.22962	6.3399	6.07859	5.4864	5.68857	5.65373	6.4588	6.04843	5.9294	5.20447	5.4154	6.0351	5.6858	6.44267	5.2247	5.11392	5.1242	5.49009	5.7413	6.64498	5.95962	5.68427	5.74091	5.93901	5.56541	6.13876	5.59365	5.29449	5.97684	5.48421	5.83323	5.54934	6.1795	6.34143	6.17239	6.07845	5.96945	5.84318	6.75187	6.1945	6.42505	6.12108	6.00418	6.29945	5.77747	6.83803	7.24765
Furo_med0.1_02		5.12965	5.47302	5.21142	5.843	4.90511	5.22482	4.82656	4.11009	5.81418	6.04762	5.33773	5.97344	4.90704	4.93684	5.18551	5.09544	5.75809	5.65064	5.59576	5.61515	5.02898	5.76736	5.86976	5.13791	4.34755	5.49	5.35789	5.15135	5.25795	5.283	4.60156	5.13155	4.26036	5.90876	4.34418	5.04525	4.88211	4.64467	5.267	4.93975	6.12713	5.82718	4.47918	4.57289	5.67369	5.78618	6.26831	5.96509
Furo_med0.1_03		5.8496	5.31938	5.94897	5.73472	5.39853	5.53075	5.84042	5.20247	5.40051	6.10559	5.05977	5.70614	5.79469	5.56853	5.541	5.12441	5.44308	5.47478	5.98765	5.81313	5.23335	5.82681	5.6983	5.55624	5.70939	5.52695	5.14876	5.64584	5.63074	5.74597	5.28824	5.62352	5.64873	5.55955	5.79669	6.11626	5.4385	5.91702	5.71362	5.70858	6.36722	5.49823	6.00797	6.50985	6.20685	6.42898	6.626	6.07964
Furo_med0.1_04		5.76445	5.81499	5.59619	5.71046	5.77635	6.00183	5.94063	5.76086	5.99967	5.84617	5.95976	5.79586	5.48503	5.86677	6.24556	5.47331	5.84848	5.54297	5.77279	6.10139	5.68435	5.73742	6.0805	5.33555	5.60491	6.42353	5.4381	5.89607	5.31506	5.61988	6.12905	5.7249	5.50216	5.902	5.93883	5.94664	6.19743	5.98001	6.25218	5.72633	5.89446	6.49753	6.30595	6.17542	6.27325	6.57337	6.13018	6.53004
Furo_med0.1_05		5.40859	5.74537	5.03013	5.44435	4.72518	5.15579	5.14651	6.03021	5.44414	5.09063	5.41993	5.63711	4.90376	5.79589	5.49641	5.75901	5.68235	4.93703	5.02135	4.53163	5.49956	5.17149	5.52969	5.63194	4.70454	5.28572	5.04807	4.73839	5.64554	5.43737	5.54831	5.65976	5.51414	4.89044	5.37182	5.24017	5.62648	5.82861	4.72342	5.43896	4.96935	4.84732	5.04625	5.70287	6.08118	6.63289	5.95999	5.00196
Furo_med0.1_06		5.11572	5.36666	6.27797	6.16659	6.03076	5.93348	6.04252	6.15859	6.82386	6.00879	5.76586	5.84041	6.13731	5.24352	5.1029	6.04428	5.55972	6.21883	6.36776	6.13238	6.48176	5.80903	5.31217	6.38238	6.11003	5.78628	5.9989	6.91538	6.0739	5.90928	5.94221	5.74445	6.22048	6.05724	5.72714	6.11848	5.99738	6.08162	6.32028	5.90186	6.23386	6.50228	5.82534	6.4461	5.77859	6.09234	6.83138	6.65228
Cg
Furo_med0.1_01		5.55114	5.43676	5.99441	6.02679	4.53793	6.65393	6.05017	5.55679	5.36452	5.13869	7.10552	5.27959	4.58379	5.54083	5.73338	5.90776	5.34366	5.74941	5.47497	5.14869	5.29383	6.32566	5.36597	3.76814	6.43238	5.36731	5.732	5.8111	6.03486	5.3539	6.33576	5.90169	5.91221	6.00072	6.29366	6.00428	5.52759	4.85966	6.42472	5.22414	5.99445	5.84579	5.54362	6.17259	5.11786	6.52538	5.44945	6.05917
Furo_med0.1_02		5.31933	5.66952	5.92874	5.7183	4.96296	5.6672	5.78333	5.80611	5.41768	6.6	6.19465	5.96817	5.72476	5.85692	5.7375	5.56711	5.50351	5.65131	5.6974	6.34306	5.68204	5.81591	5.67417	5.77112	5.73975	5.37973	5.46661	5.91396	5.47273	5.10911	5.48279	6.53709	6.04411	6.05696	5.89479	6.03074	6.70527	6.12573	6.22198	5.74131	6.38086	6.26316	6.19835	5.32348	6.3774	5.99697	5.80667	6.41747
Furo_med0.1_03		6.15994	6.67331	5.66306	6.75506	6.99476	6.46624	7.02727	7.09279	6.80081	7.1414	6.96831	6.52995	6.73337	5.75916	6.47263	6.96897	7.25753	6.67419	6.4106	6.5869	6.50008	6.53521	6.41835	6.94727	6.8286	6.47206	7.72468	7.52663	7.30426	6.39048	6.52273	7.17781	6.83748	7.20685	6.55342	7.43171	6.86029	7.09426	7.18418	6.92087	7.23845	7.86416	6.63194	7.38811	7.70805	8.11669	6.90432	6.83603
Furo_med0.1_04		5.49533	5.44685	5.47203	4.84315	5.4361	5.25696	5.739	5.78126	5.55713	5.027	4.80285	5.56233	5.11129	5.72929	5.61576	5.47668	5.21933	6.35585	5.34964	5.65908	5.83781	5.39646	5.39981	5.50649	5.87474	5.82794	5.51086	5.12682	5.58924	5.74353	5.96286	5.24061	5.79135	5.20992	6.0184	5.5771	6.10804	5.41242	5.13433	5.41775	6.54215	6.33132	5.85033	6.33267	6.10551	6.56526	5.80275	6.07679
Furo_med0.1_05		5.73779	5.228	6.4944	5.62457	6.22917	6.58883	6.06873	6.39602	6.10898	6.28419	6.26875	6.31687	6.05995	6.1987	5.34784	5.20459	6.9311	5.64159	5.7334	5.9066	5.84852	5.93487	6.20759	6.33163	6.30395	5.66568	6.41375	6.07365	6.26778	6.35294	5.98538	5.76606	5.85819	6.19276	5.86841	5.65022	6.14219	5.41159	6.76067	7.22756	6.67754	6.84381	6.56965	6.17613	6.59179	6.0796	6.9579	6.25016
Furo_med0.1_06		5.60316	5.9812	5.95235	6.15388	6.1676	5.60368	5.94854	5.20726	5.62673	5.79514	6.17078	6.0299	5.79103	5.67732	5.7911	5.66356	6.17801	5.88101	5.5395	5.84641	5.97809	5.93747	6.05502	5.87345	5.40954	5.80496	6.04675	6.24335	5.66987	5.90451	6.10062	5.89411	5.83856	6.07057	5.8471	5.51141	6.26578	6.37602	5.47273	6.30105	6.31447	5.90682	6.10461	6.18394	6.09055	5.99786	6.04767	5.76379
aCSF infusion
CM
Furo_med0.1_01		5.90122	5.87653	6.14906	5.60712	5.81597	5.46812	6.03812	5.86062	5.46188	6.20322	5.43384	6.02588	5.91122	5.61806	6.03959	6.15975	5.43603	5.41828	6.14497	5.91984	6.23991	5.37206	6.04272	6.06244	5.77922	6.6405	5.70587	5.96319	5.81106	6.1385	6.04066	5.85141	6.07291	5.83941	5.50606	5.57225	5.82528	6.28334	5.86044	6.46244	6.45756	6.14931	5.86216	6.10022	5.79497	5.59478	6.17678	4.96425
Furo_med0.1_02		5.8007	5.68612	4.91955	5.39002	6.29108	6.19107	5.74615	5.36928	5.78852	5.59882	5.16943	5.79343	6.2599	5.90768	5.74605	5.764	5.53202	6.2759	5.82865	6.0445	5.3151	5.05563	5.47133	5.08827	5.69725	5.56918	5.64273	5.24812	5.57508	5.76372	6.0445	5.3543	5.87937	6.10448	5.84785	5.79302	5.71615	5.90505	6.37317	4.60105	5.60802	5.82802	5.44035	5.92012	5.74868	6.4596	5.87855	5.24895
Furo_med0.1_03		6.03511	5.61322	6.34814	5.93728	5.88519	5.29325	5.75617	6.54608	5.79081	6.16258	6.09161	6.29681	5.75497	5.41986	4.99244	5.42125	5.92203	6.22911	5.62336	5.98856	6.14353	5.96642	6.31597	5.88525	5.30861	5.86175	6.08642	6.19539	5.70561	5.57108	5.24131	5.78856	5.8025	5.57594	5.12375	5.28497	6.24364	5.94261	5.64647	5.56272	5.96889	5.57944	5.89117	6.16886	5.48886	5.83017	6.30461	5.71186
Furo_med0.1_04		5.32756	5.6264	4.74587	6.1024	5.89969	6.10098	5.52647	5.96422	5.72702	5.41509	5.40347	5.64742	5.25251	5.74758	5.1192	5.73687	5.54471	5.2242	6.0966	5.60998	6.43251	5.50722	5.86707	5.73516	5.28849	5.61709	5.40469	5.95496	5.9326	6.10982	5.70667	5.26478	5.44022	6.19929	4.85562	5.8168	6.11047	5.79878	6.37044	5.28362	5.97838	5.50211	5.51627	5.15404	4.8792	5.73024	5.44387	5.69451
Furo_med0.1_05		5.36452	5.16927	5.53165	5.80021	5.95048	5.92921	5.79108	5.7135	5.46867	5.34967	5.92029	5.89517	6.16381	5.86708	5.32627	5.74744	5.33729	5.74973	6.17419	5.89577	5.64302	5.54098	5.32106	6.13598	5.85644	5.62413	5.68181	6.04587	5.72452	5.20133	5.65327	5.92094	5.3241	5.80798	6.29123	5.62913	5.65754	5.48021	6.10487	6.05315	5.85806	6.11717	5.53648	6.00804	5.86008	5.86881	6.26498	6.218
Furo_med0.1_06		5.92097	5.92184	5.88046	5.97762	5.96971	6.30222	5.57664	5.85566	6.08001	5.94789	5.90052	6.0782	6.12007	6.41801	5.60392	6.13478	5.99385	5.85314	6.02543	5.99595	5.98034	6.1821	6.17605	5.87457	6.06871	6.71707	6.0719	6.12787	6.18271	6.17791	5.9716	6.02057	6.11085	6.37058	6.20908	5.76679	6.46576	6.36133	6.16289	6.07608	6.35951	6.20429	6.03644	5.76847	5.60822	5.81898	6.22204	5.85084
Cg
Furo_med0.1_01		5.74066	6.0942	6.09379	6.0387	6.41173	6.72204	5.58515	6.11358	6.52949	5.5844	6.78737	6.08618	5.95429	6.33379	6.20878	5.83895	6.17152	6.72672	5.89533	6.12287	6.11302	5.76524	6.1617	6.56456	6.21816	5.68881	5.7775	6.42503	6.23271	6.06468	5.72186	5.5946	5.82388	6.03878	5.9166	5.92053	6.15162	6.19836	6.02836	5.88433	6.04629	6.07714	6.12842	5.57438	5.86288	6.20635	5.8433	6.0121
Furo_med0.1_02		5.54015	5.64067	5.61399	5.67058	5.63596	5.33579	6.1324	5.33483	5.6319	5.69949	5.35698	5.9783	5.78757	5.55458	5.41395	5.65538	5.8093	5.79823	6.01911	6.064	5.61065	5.62824	5.5385	5.78083	5.26692	5.73591	5.6546	5.5964	5.72163	5.64567	5.88415	5.60884	5.84086	6.03246	5.90808	5.92831	5.76845	5.19535	5.43506	5.19838	5.51309	5.41176	5.46776	5.10958	6.24863	5.91523	5.83123	5.84976
Furo_med0.1_03		5.27612	5.58495	5.7273	5.4126	6.02167	5.55774	5.38044	5.77673	5.56712	5.56083	5.37333	5.77879	5.31057	5.57807	5.94249	5.71433	5.63582	5.74783	5.51797	5.58113	5.51603	5.69321	5.34101	5.73043	5.60881	5.91403	5.66398	5.61707	5.55442	5.6024	5.50932	5.80644	5.43588	5.71228	5.49232	5.42193	5.36656	5.21195	5.68291	5.87437	5.6924	6.03776	5.85942	5.73996	6.14984	5.77366	5.4472	6.17738
Furo_med0.1_04		5.94052	5.95125	5.90072	6.02667	6.12507	6.03892	6.33405	6.43228	5.88887	6.39214	5.88781	5.99766	5.95905	6.03893	6.03868	6.04552	5.76018	6.19179	6.23671	5.5981	5.95184	6.26376	5.69011	6.09786	6.31836	6.56786	6.27979	6.03218	6.05773	5.91254	5.91686	6.12327	6.07052	6.38304	6.23018	5.9302	6.214	5.89273	6.18028	5.98005	5.71458	6.0552	6.27962	6.14392	6.32403	5.76297	5.94113	6.16205
Furo_med0.1_05		5.80034	5.70196	5.49403	5.72013	5.65634	5.7442	6.08497	5.98874	5.5121	6.09424	5.58786	5.58192	5.37973	5.55105	5.83253	5.54912	5.98197	5.78188	5.61949	5.77589	5.63075	5.71321	5.81119	5.60236	5.85349	5.70535	5.52216	5.65862	5.84109	6.10684	5.68265	5.99348	6.03699	5.62276	5.79679	6.1525	5.49214	5.85907	6.0022	5.76405	5.54808	5.71055	5.94899	5.51622	6.12025	5.86005	5.73817	6.31838
Furo_med0.1_06		6.09476	5.93259	6.01098	5.99596	6.39311	6.05902	6.40141	6.07188	6.50466	6.26713	6.4798	6.18753	6.19171	6.5953	6.86773	5.81444	6.42861	6.61786	6.42068	6.3233	6.51409	6.10206	6.19993	6.84581	6.14494	6.80253	6.35474	6.57183	6.68962	6.33574	6.58613	6.11729	5.76054	6.2205	6.57883	6.08059	5.99978	6.4973	6.62265	6.74493	6.52977	6.2917	6.4139	6.49662	6.45863	6.36153	6.62759	6.40573
[truncated: 72 more columns]

## Sheet: Fig 6 B-D
Time course ADC (×10-4) under 0.1 mg/kg/h medetomidine
H-80 infusion		Pre																				Furosemide or aCSF infusion
CM	Time (s)	15	30	45	60	75	90	105	120	135	150	165	180	195	210	225	240	255	270	285	300	315	330	345	360	375	390	405	420	435	450	465	480	495	510	525	540	555	570	585	600	615	630	645	660	675	690	705	720
H-80_med0.1_01		5.99021	6.16192	6.12175	6.28682	5.96663	6.10701	6.48284	5.1187	5.76895	5.43186	5.99344	6.34045	5.68286	5.88047	5.77121	5.57118	4.70201	5.88174	5.65798	5.58142	5.62824	4.8037	5.38848	5.30395	5.38723	5.34108	5.33416	5.29227	4.66066	4.88187	5.33966	5.59732	5.55797	5.0443	5.33534	5.09145	4.82233	5.43556	5.29199	4.55943	4.86258	5.44628	5.38685	5.08721	4.24168	5.08831	5.16631	5.01233
H-80_med0.1_02		5.90142	5.83774	5.75326	5.58175	5.72261	5.59595	5.57031	5.41011	5.89099	5.53698	5.73416	5.55744	5.5882	5.33843	5.59182	5.86007	5.58495	5.65553	5.53243	5.6254	5.0923	5.33037	5.33683	5.39249	5.43675	5.35632	5.27849	5.17963	5.28175	5.17359	5.06147	4.88122	4.66904	4.58911	4.55316	4.56701	4.34522	4.62017	4.5899	4.61429	4.25898	4.62399	4.42646	4.51946	4.40871	4.36608	4.44385	4.25192
H-80_med0.1_03		5.80175	5.61956	5.17766	4.96625	5.65962	6.32125	5.21678	6.26634	5.95397	5.80981	5.33659	6.10053	5.75019	5.92797	6.32997	5.07856	5.90887	4.92747	4.59844	5.9255	5.87019	4.96875	5.70825	5.78362	4.72828	4.89056	5.01512	5.19706	4.86497	5.09209	4.7535	5.30172	5.1125	4.28309	5.07369	4.481	4.08778	4.50734	4.75294	5.28591	5.01937	5.24894	4.91041	5.10481	5.14944	5.01141	5.29812	4.44675
H-80_med0.1_04		5.87624	5.78304	5.87807	5.72924	5.6614	5.96205	5.61679	5.80912	5.66227	6.00273	5.84306	6.05264	6.11368	5.96619	5.9601	5.92302	5.95683	5.91326	5.69141	5.98791	5.39931	5.56074	5.25741	5.41865	5.4609	5.31379	5.48097	5.232	5.23092	5.24456	5.22483	5.34108	5.30197	5.1995	5.34911	5.24992	5.44614	5.18646	5.35142	5.39388	5.21679	5.24225	5.24381	5.30507	5.39324	5.4382	5.21984	5.21313
H-80_med0.1_05		5.97014	5.85895	5.8183	5.76711	5.78104	5.96954	5.7791	5.91269	5.90318	5.91464	5.77768	5.81855	5.84048	5.94584	5.98284	5.80826	5.81839	5.83871	5.9125	5.9187	5.51529	5.44057	5.5314	5.61077	5.40743	5.40905	5.39879	5.53281	5.44011	5.40238	5.49615	5.50182	5.59727	5.45246	5.33619	5.58887	5.46029	5.40205	5.43233	5.45902	5.40432	5.35578	5.43114	5.38322	5.44789	5.42107	5.38933	5.33375
H-80_med0.1_06		6.49833	5.68074	5.2704	6.5343	6.37119	6.23376	5.62688	5.62427	5.53146	6.19502	5.41864	5.30723	6.51341	5.78141	5.64346	6.50164	6.3033	5.49537	6.49884	5.84371	5.69481	5.36944	5.72094	5.74467	5.23736	5.25064	5.27926	5.15259	5.41313	5.84281	4.67016	5.9321	5.15505	5.22632	5.18387	5.16604	5.44841	4.69974	5.14912	5.63191	5.44809	5.22908	5.47442	5.39097	5.21841	5.43022	5.2234	5.15792
Cg
H-80_med0.1_01		5.71317	5.34	5.75207	5.77374	5.75759	5.81222	5.56237	5.96683	5.53732	5.46165	5.72434	5.76776	5.78045	5.65541	5.54888	5.49648	5.48074	6.01889	6.04692	5.52104	5.6396	5.4508	5.50266	5.37079	5.06531	5.55678	4.71016	5.77847	5.00808	4.93848	4.70615	5.20903	4.73938	4.94795	5.07528	4.93062	5.03352	5.25993	5.36769	5.42304	4.82507	5.2715	5.10492	4.84058	4.82998	4.59427	5.10564	4.85482
H-80_med0.1_02		5.75449	5.75088	5.71374	5.66108	5.66235	5.61353	5.62449	5.4544	5.80758	5.57565	5.68189	5.55102	5.5718	5.45699	5.61561	5.69942	5.49119	5.6096	5.46543	5.60655	5.2544	5.31498	5.39021	5.41114	5.39608	5.23304	5.26797	5.20558	5.32164	5.20418	5.09271	5.02809	5.00075	4.93785	4.8834	4.86623	4.68839	4.90705	4.93286	4.92186	4.60291	4.92943	4.78755	4.77312	4.79799	4.66508	4.68858	4.71244
H-80_med0.1_03		5.67635	6.05909	5.6092	5.86364	5.80553	5.81321	5.73864	5.9171	6.12367	5.93096	5.38247	5.81066	5.88518	5.98343	5.36108	5.92897	5.82074	6.02012	5.77149	5.38289	5.38891	5.62693	5.34848	5.13556	5.14365	5.48109	5.16685	5.23488	5.16633	5.08977	5.00607	5.10518	5.0378	5.14674	5.04103	5.23627	5.11681	5.02066	5.26052	5.32039	5.41104	5.48595	5.14224	5.05269	5.28427	5.12195	5.56576	5.44606
H-80_med0.1_04		5.64135	5.79341	5.82289	5.99328	5.66937	6.17404	5.96712	5.91468	5.92221	6.0942	5.93829	5.99759	5.67828	5.99516	5.70516	5.88827	5.82226	6.29334	5.57893	5.5541	5.61897	5.79029	5.88698	6.00878	5.791	5.75889	5.64015	5.83244	5.40538	5.79681	6.00582	5.86569	5.95751	5.61534	5.21586	5.35541	5.0022	5.30121	5.21086	5.11141	5.34938	5.09277	5.33637	4.87738	5.57963	5.34272	5.40629	5.49667
H-80_med0.1_05		6.17014	6.05895	6.0183	5.96711	5.98104	6.16954	5.9791	6.11269	6.10318	6.11464	5.97768	6.01855	6.04048	6.14584	6.18284	6.00826	6.01839	6.03871	6.1125	6.1187	5.71529	5.64057	5.7314	5.81077	5.60743	5.60905	5.59879	5.73281	5.64011	5.60238	5.69615	5.70182	5.79727	5.65246	5.53619	5.78887	5.66029	5.60205	5.63233	5.65902	5.60432	5.55578	5.63114	5.58322	5.64789	5.62107	5.58933	5.53375
H-80_med0.1_06		5.90251	5.61839	5.96247	5.86915	6.05678	5.89985	5.94237	5.9132	6.34344	6.32362	6.66951	5.95455	6.27621	6.14405	6.79222	5.78784	6.25871	6.08594	6.04616	5.7366	6.48657	6.20624	6.33607	5.04755	6.1897	6.05023	5.64333	6.39657	5.34657	5.53809	5.44684	5.665	6.06807	5.44836	5.65307	5.83369	5.58769	5.75136	6.08616	6.14417	5.72995	6.4568	5.44763	6.24938	6.29403	6.05746	6.02956	6.35085
[truncated: 72 more columns]

## Sheet: S4 Fig
Time course ADC (×10-4) under 0.3 mg/kg/h medetomidine
Furosemide infusion		Pre																				Furosemide or aCSF infusion
CM	Time (s)	15	30	45	60	75	90	105	120	135	150	165	180	195	210	225	240	255	270	285	300	315	330	345	360	375	390	405	420	435	450	465	480	495	510	525	540	555	570	585	600	615	630	645	660	675	690	705	720
Furo_med0.3_01		5.91809	5.8458	6.0238	6.43482	5.96413	6.6977	5.7188	6.12141	5.52706	6.49452	6.11717	6.14156	5.99134	6.31125	5.91825	6.01964	6.6154	6.55278	5.98073	5.99201	5.69175	6.01644	5.73073	6.32395	6.07449	5.49259	5.54653	5.81058	6.0692	5.99941	6.01283	5.75394	6.3143	5.73749	5.82039	6.06485	6.11347	6.1233	5.59246	5.952	6.14238	6.23291	6.00343	5.9767	6.41255	6.25788	5.90198	6.12507
Furo_med0.3_02		6.13476	6.79364	6.62318	6.61446	7.33818	6.09108	6.56079	7.33201	5.96571	6.22392	6.22377	6.68155	6.77027	6.16437	6.87174	7.24433	6.28578	6.58371	6.22829	6.53333	6.36405	5.85759	6.81565	5.69701	6.53591	6.14419	5.79995	6.95812	6.42596	5.77719	6.33241	6.77755	6.34745	7.47397	5.77154	7.2194	6.14963	6.59571	5.9844	7.40885	5.97371	7.63556	6.7656	6.60074	6.31018	6.57541	6.86536	6.93612
Furo_med0.3_03		5.6238	5.88676	5.7396	6.16642	6.13138	5.86846	5.29176	5.79728	6.07218	5.5375	5.7141	6.3363	5.81446	5.76908	5.83246	6.18958	5.89698	5.83036	5.55898	5.18568	5.9809	6.21196	5.5368	6.07484	5.97186	5.78778	6.04102	6.06338	6.9937	5.40876	6.3032	5.2448	6.4981	5.78318	5.2671	5.89678	5.99386	5.38854	5.99598	6.6583	6.5594	6.09964	5.73174	5.88622	5.65232	5.45576	6.04592	6.13982
Furo_med0.3_04		5.51838	5.91094	6.19274	5.80012	5.55726	5.46098	5.5521	5.69046	5.98162	5.3495	5.87998	5.91002	5.74908	5.22538	5.71492	5.65524	5.92524	5.96338	5.9115	6.1305	5.29462	6.517	6.09958	5.85588	5.79442	5.7669	5.84768	6.07282	6.12248	6.039	6.23608	6.08768	5.7796	6.01608	6.41342	5.99446	6.29854	5.49374	5.4924	6.20574	6.745	6.24012	5.8278	6.358	5.86004	6.06154	6.5244	6.05072
Furo_med0.3_05		6.31442	6.71721	6.49839	6.22921	6.42049	6.46069	6.306	6.39793	6.69412	6.1271	6.62694	5.8594	6.88394	6.3274	6.95132	6.77313	6.92614	6.05857	6.51776	6.25686	6.67386	6.71988	6.77285	6.09012	6.36878	6.15792	5.97026	6.44057	6.37278	6.82789	5.87039	6.39057	6.93907	6.28575	6.74207	7.00274	6.57914	6.37468	6.81229	6.23669	6.65118	6.25785	7.02696	6.44011	6.80233	6.71863	6.67153	5.89689
Furo_med0.3_06		5.60121	5.90971	6.37119	6.57707	6.3666	6.74378	7.42733	6.35061	5.79785	6.22356	5.93599	6.09344	6.28832	6.01885	5.86246	5.69446	6.60685	6.35574	5.94518	6.66744	6.49057	5.99304	5.89956	6.38293	6.11979	6.36997	6.36179	6.33529	6.09858	6.82861	6.59522	6.17094	6.42547	6.63068	6.93679	6.96847	6.16444	6.16575	6.23121	5.92801	6.37867	6.97501	5.99418	5.74275	6.80638	6.59392	5.84785	5.76946
Cg
Furo_med0.3_01		6.14886	6.5126	5.80024	6.58886	6.2354	6.19275	6.62062	6.24943	6.14506	6.3424	6.03831	5.9836	5.86511	5.04268	6.64726	6.50244	5.46986	6.43175	6.15678	6.24803	6.41808	6.50328	6.65843	5.3601	7.00711	5.18539	5.31976	6.58378	6.56701	6.86289	5.95794	6.97579	5.85114	6.037	6.21244	6.03544	5.93969	5.76086	5.82308	6.76751	6.13599	6.24699	6.47067	6.64118	6.46772	6.28404	7.03103	6.76228
Furo_med0.3_02		6.28562	6.60218	6.51396	6.75078	6.46487	6.48974	6.30162	6.51439	6.75665	6.67541	6.53421	6.47994	6.62138	6.45101	6.40541	6.42885	6.48453	6.61524	6.60176	6.54803	6.87326	6.4559	6.53424	6.41495	6.18326	6.30083	6.64023	6.18035	6.43509	6.01274	6.40007	6.41075	6.21396	6.36251	6.46605	6.3629	6.37048	6.10426	6.57614	6.40272	6.60212	6.79702	6.8369	6.65161	6.42182	6.67433	6.37638	6.75216
Furo_med0.3_03		6.29802	6.03486	6.01056	6.16132	6.17923	6.0793	6.07027	6.13004	6.15572	6.17361	5.96963	6.07959	6.1144	5.87832	6.01931	6.17102	6.06743	5.95848	6.06721	6.19377	5.68127	5.76738	5.75696	5.73459	5.76448	5.77073	5.82352	5.91039	5.6671	6.01272	5.73125	5.74129	5.62741	5.86499	5.65895	5.60419	5.95971	6.00067	5.9538	5.8773	6.23628	6.09645	6.05526	6.27768	6.09289	6.15451	6.26702	6.15723
Furo_med0.3_04		5.68274	5.75012	6.15893	6.0017	6.12982	6.08318	6.22084	5.77963	6.01044	5.81903	6.12661	6.39128	5.99116	6.1197	5.49853	6.60712	6.15078	6.39297	6.38513	6.11925	5.70918	6.28597	5.77223	6.31182	6.34658	6.13049	5.87122	6.48296	6.21225	5.43489	5.55749	5.98001	6.18185	5.84179	6.18069	6.63607	5.87582	5.94864	5.48696	6.3014	6.09018	5.86872	6.37277	6.18781	6.27148	6.00765	6.19666	6.60699
Furo_med0.3_05		6.15575	6.35837	6.48031	6.11175	6.11958	6.13963	6.06294	6.3903	6.06004	6.42239	6.09461	5.78989	6.23109	6.05634	6.11487	6.40058	6.43681	5.90031	6.28446	6.30471	6.062	6.52638	6.67684	6.18396	6.06937	6.45449	6.06136	6.41691	6.28152	6.32908	6.38727	6.40226	6.30318	6.00523	6.21778	6.51431	6.29507	6.43001	5.93608	6.3333	6.64651	6.76414	6.72212	6.68031	6.75084	7.07912	6.61829	6.72072
Furo_med0.3_06		5.66069	5.78105	5.80247	5.74728	6.52686	6.40432	6.85698	5.65332	6.60497	7.72881	6.96966	6.28889	6.6074	7.81166	6.1623	6.21058	7.41134	6.16549	6.1203	6.11163	5.66069	5.78105	5.80247	5.74728	6.52686	6.40432	6.85698	5.65332	6.60497	7.72881	6.96966	6.28889	6.6074	7.81166	6.1623	6.21058	7.41134	6.16549	6.1203	6.11163	5.66069	5.78105	5.80247	5.74728	6.52686	6.40432	6.85698	5.65332
SS
Furo_med0.3_01		5.83576	5.86631	5.64358	5.86065	6.04345	6.175	5.91035	6.40718	6.05947	6.01015	5.79808	6.23381	6.09111	5.87176	6.28227	6.51397	6.18324	6.13469	6.56097	5.94932	6.12824	6.50308	5.45442	5.8171	5.91456	6.23702	5.81831	6.69065	6.43729	5.77316	6.34942	6.3375	6.22153	6.29142	6.47442	6.32519	5.70994	6.55071	6.22763	6.43815	6.43669	6.43521	6.73198	6.49358	6.37955	5.61539	6.31276	5.88374
Furo_med0.3_02		5.68046	6.01738	6.15641	5.93131	5.90608	6.37782	5.75341	6.08582	6.21633	5.75707	5.92212	5.9986	6.24134	5.90407	5.8633	6.14468	6.14921	6.16329	6.15366	6.01215	6.05508	6.01208	6.45166	6.03854	6.06432	6.26123	6.31225	5.62346	6.05423	6.30364	6.3569	6.12138	5.81425	5.95457	6.06778	6.17924	6.04737	5.99357	6.19503	5.75555	6.35221	6.54202	6.16443	6.16018	6.22097	6.35082	6.1015	6.33937
Furo_med0.3_03		6.55555	6.79117	6.17531	6.37732	6.22798	6.27652	5.99945	6.27544	6.27327	6.1071	5.97609	5.97025	6.5406	6.2009	5.87852	6.00262	6.1873	6.03245	6.21448	6.09126	6.02938	6.00955	6.43756	5.92926	6.28404	6.2487	6.60219	6.15055	6.38754	6.31742	6.0764	7.06557	5.94695	6.69546	5.76603	6.71202	6.30349	5.77049	6.00857	5.72275	6.65128	6.61588	6.60542	6.03581	6.45671	6.96201	6.54046	6.66637
Furo_med0.3_04		5.84468	5.90523	5.87309	6.3581	6.44677	5.95358	6.67162	6.79922	5.85314	5.44043	6.16171	5.95375	6.23464	6.12362	6.43022	6.31101	6.12904	6.6054	6.38321	5.98186	5.56525	6.38154	5.93834	6.43062	5.89215	6.55057	6.44928	5.93574	6.83035	6.14058	5.97218	5.59664	5.90378	6.08988	6.62608	6.22761	5.81396	5.73237	6.56301	6.41543	6.41329	6.49968	6.28852	6.96162	6.03441	7.04835	7.05109	6.31599
Furo_med0.3_05		6.28593	6.3469	5.72456	6.35738	6.53694	6.00393	6.53134	6.62053	6.05041	5.97804	6.01128	6.32477	5.74773	5.97794	6.34602	6.70401	7.06121	5.80798	6.7689	6.58684	6.58103	6.44989	6.59517	6.5651	6.86091	6.16847	6.31074	6.66718	6.12834	6.54885	6.4222	6.15045	7.00982	6.04102	6.11455	5.9465	6.32483	6.233	6.16525	6.19845	6.40059	6.9617	6.35263	6.78608	6.47989	6.90599	6.59937	6.18714
Furo_med0.3_06		5.86069	5.98105	6.00247	5.94728	6.72686	6.60432	7.05698	5.85332	6.80497	7.92881	7.16966	6.48889	6.8074	8.01166	6.3623	6.41058	7.61134	6.36549	6.3203	6.31163	6.32325	7.75114	6.55342	6.93409	5.51609	6.30514	7.3571	6.41542	6.69263	6.19745	6.93933	6.64426	7.53719	7.0532	7.47551	6.55151	6.0361	6.0456	6.39641	6.80974	7.16885	7.08724	6.98673	7.16221	5.91759	6.44971	7.86622	6.71287
aCSF infusion
CM
aCSF_med0.3_01		6.56711	5.694	5.75254	6.25396	6.30093	6.33818	5.83325	6.01493	6.12629	6.01054	6.88543	5.85196	6.56729	5.70857	6.37032	6.32211	6.43046	6.20064	6.372	5.78064	5.68671	5.89961	5.26793	6.62825	6.68921	6.36171	5.78343	6.36911	5.74346	5.32689	6.28561	7.18729	5.99854	6.60714	6.7735	6.79464	5.85589	6.03064	6.51796	6.69071	6.52221	6.34096	6.24775	5.88711	5.70518	6.34011	6.73854	5.94786
aCSF_med0.3_02		6.1408	6.56152	6.2009	5.85076	6.12542	6.1526	5.84854	5.98328	6.13402	6.20052	5.90226	5.73936	5.75052	6.22624	6.35044	5.3729	5.93612	6.30604	5.54206	6.01232	6.16408	5.79598	6.5869	5.9711	6.13698	6.5164	5.86058	6.6476	6.11414	5.98338	5.89632	6.26298	6.29602	5.67174	6.03824	6.45758	5.89606	6.10294	5.95432	6.0054	6.04916	6.40376	5.851	6.12894	6.23928	5.97432	5.8567	6.0826
aCSF_med0.3_03		6.33664	6.15445	6.38483	6.52745	6.90754	6.76268	5.80377	6.62748	6.05939	6.49742	6.40763	6.74919	5.89214	6.7767	6.50056	6.52427	6.49341	6.49497	6.05079	7.89473	7.25689	6.66423	6.62748	5.21539	5.36105	6.98468	6.44074	7.25663	6.96363	6.22976	7.6106	6.70426	6.23383	7.77242	6.40014	7.30817	6.73528	6.73321	5.94949	6.14336	6.98627	6.35731	6.44974	6.49483	6.18461	7.01414	7.52229	5.82716
aCSF_med0.3_04		6.069	5.79482	5.75097	5.69335	6.15822	5.88992	5.82014	6.67707	5.58632	6.37497	5.50111	6.18268	5.8289	6.60321	5.8261	6.58335	6.72809	5.74435	6.29397	5.766	6.41378	5.93767	5.72115	6.53783	5.95188	6.47363	6.57739	6.50439	6.22792	6.12425	5.81955	6.68321	5.57709	6.2004	6.95622	6.19834	5.99572	6.39177	5.95848	6.33496	6.2388	6.272	6.88474	6.68998	6.80196	5.6056	6.47889	6.00601
aCSF_med0.3_05		6.16177	6.18225	6.13968	6.03226	6.0097	6.22785	6.17961	6.26228	6.08998	5.88595	6.44701	6.11296	6.26582	6.13231	5.86568	6.41352	5.81421	6.18255	6.82752	6.51674	5.98993	6.32736	6.65343	6.23671	5.87077	6.19964	6.13424	5.75654	5.94977	5.71131	6.6022	5.77842	5.76517	6.3617	6.19244	6.14687	6.19774	6.11906	5.74169	6.0217	5.78859	6.36257	5.51749	5.83462	5.80682	6.28207	5.76105	6.30122
Cg
aCSF_med0.3_01		6.24792	5.79686	6.13552	6.04363	5.6747	6.10062	6.06909	5.786	6.10289	6.24378	5.72953	5.81898	5.74607	6.21753	5.99877	5.84238	5.97984	6.14559	6.00633	6.38753	6.45158	6.13929	6.07268	5.966	5.85081	6.1535	6.13215	5.61399	5.48772	5.40127	5.68617	5.48407	5.7827	5.58671	6.26762	5.80342	5.78033	5.94491	5.81284	5.43051	6.00526	5.8199	6.03646	5.61457	5.83971	5.96949	5.7651	5.60139
aCSF_med0.3_02		6.81318	6.73877	6.68405	6.41237	6.86701	6.64137	6.7306	6.49879	6.87904	6.65997	6.48694	6.77914	6.6202	6.32747	6.10404	6.70636	6.09386	6.30934	6.4113	6.52062	6.72157	6.3466	6.6476	6.37591	6.56816	6.54856	6.61483	6.60959	6.83436	6.60045	6.75776	6.86833	6.29204	6.5864	6.66307	6.71501	7.04346	6.24854	6.66267	6.83672	6.71334	6.61398	6.33307	6.29591	6.64371	7.02074	6.59256	6.65265
aCSF_med0.3_03		5.89584	6.10787	6.30147	5.76561	6.08975	6.0734	6.25711	6.17393	6.19612	5.94513	6.63695	5.77292	5.62646	6.99315	6.23447	6.15587	5.9937	5.8375	5.01557	5.95838	5.3349	6.68303	6.21858	6.2963	6.42629	6.64113	4.95695	5.71379	6.315	5.23499	5.8998	5.6996	5.57833	7.28847	5.36126	6.6403	6.48053	6.4692	5.61043	7.50717	5.47542	5.84877	6.65269	6.3392	6.92495	6.60152	5.7768	7.34468
aCSF_med0.3_04		6.30368	6.3092	7.06729	6.20393	6.41224	6.26673	5.87424	6.31747	5.81954	6.08856	6.51224	6.4332	6.34617	6.37338	6.78403	6.32537	6.39187	6.55385	6.26513	6.28841	6.24705	6.38856	6.50109	6.07236	6.2061	6.59175	6.13285	6.62207	6.76519	6.17538	6.5105	6.23378	6.13467	6.50359	5.88284	6.28203	6.26241	6.41678	5.88367	6.12407	6.58608	6.48048	7.01775	6.26569	7.22065	6.36986	6.13999	6.20226
aCSF_med0.3_05		5.59934	6.2367	5.67143	5.99305	6.43617	5.9248	5.33843	6.49912	5.81773	6.15394	5.96688	6.18222	6.4383	6.08069	6.09778	6.48125	6.25385	6.20385	6.36518	6.31815	5.89021	6.05804	5.90808	6.00209	6.358	6.32247	6.2891	6.12899	6.01086	5.72975	6.1681	5.99164	5.59105	6.14767	5.74288	5.70742	5.49579	5.94747	5.59298	5.76493	5.62319	5.64127	5.78918	6.12486	5.62912	5.58272	5.73283	5.75184
SS
aCSF_med0.3_01		5.97243	6.23189	6.61086	6.1597	6.0636	6.40694	6.34349	6.48516	6.88827	6.66148	6.52954	5.81943	6.15287	6.38467	6.35501	6.21502	6.02718	6.50923	6.56044	6.01573	5.80797	6.77018	6.48934	6.4073	6.46311	6.12674	6.49269	6.14032	6.64335	6.0525	5.53626	5.73591	6.83824	6.16059	5.71114	6.18588	6.56535	6.05022	6.51246	5.8823	6.11527	6.02867	5.83091	5.70403	6.694	6.14585	5.76432	6.55239
aCSF_med0.3_02		6.22932	6.47842	6.18672	6.21757	6.07549	6.48656	6.47998	6.23257	6.51033	6.23476	6.06516	5.98774	6.20688	6.44571	6.00529	6.29981	6.45802	5.9894	6.00335	6.39656	6.14167	6.27857	6.12601	5.84193	6.46124	6.09597	6.50123	6.00433	6.15989	6.24075	6.11993	6.47278	6.50716	6.20233	6.40305	6.12452	6.45327	6.08999	6.09588	6.45636	6.39978	6.29414	6.44546	6.86017	6.1515	6.58838	6.31272	6.43298
aCSF_med0.3_03		5.78966	5.86616	6.16439	7.53035	6.99009	6.77909	6.41588	7.69296	6.4327	5.53392	7.24061	6.05352	5.93306	6.97163	6.08867	6.24089	4.95556	6.55034	6.75467	5.40751	5.48413	6.33562	5.54561	5.56512	6.88213	6.90849	5.94217	5.98926	7.0081	5.15515	5.27203	5.28958	5.3147	7.77407	5.58201	6.34406	6.15281	6.79944	6.02249	6.48607	5.20994	6.00468	7.80092	5.65643	7.85278	5.74789	5.64827	7.45199
aCSF_med0.3_04		6.16886	6.07409	6.20394	5.92916	5.95866	6.18757	5.97918	6.29021	6.09334	6.30042	6.21202	6.17723	6.04059	6.59061	5.69474	5.88911	5.60838	5.87196	5.74588	6.42885	6.41377	6.2492	5.84867	5.94714	6.08523	6.25032	6.01364	6.06372	6.15783	6.05968	6.80634	6.062	6.39023	5.92208	6.09655	6.22095	5.88744	6.23411	5.8978	6.18761	5.96974	5.79628	6.30875	6.11954	5.94631	6.80263	6.20623	5.79863
aCSF_med0.3_05		5.70701	6.30907	6.10929	5.91406	6.89145	6.06643	6.16202	5.94872	6.26784	6.22883	6.68332	6.7579	6.09423	5.89294	5.87311	6.19483	5.87433	6.11758	6.64977	6.20386	5.93565	5.99767	6.47545	6.21733	5.55156	6.32922	6.49171	5.9735	6.38229	6.32968	6.05809	6.32795	6.17103	5.8177	5.85698	6.27629	6.63524	6.38334	6.04999	6.59629	6.15664	6.06	6.00606	6.25809	6.07511	6.47339	6.25505	6.37707
[truncated: 72 more columns]

## Sheet: S5 Fig
Time course ADC (×10-4) under 0.1 mg/kg/h medetomidine
Furosemide infusion		Pre																				Furosemide or aCSF infusion
SS	Time (s)	15	30	45	60	75	90	105	120	135	150	165	180	195	210	225	240	255	270	285	300	315	330	345	360	375	390	405	420	435	450	465	480	495	510	525	540	555	570	585	600	615	630	645	660	675	690	705	720
Furo_med0.1_01		6.68446	5.95114	4.88573	5.88818	5.06392	6.33795	7.64866	4.57817	5.70532	6.41804	5.78814	5.61409	6.14211	6.63644	5.74135	7.32164	5.54548	5.90746	6.48955	5.61856	5.87899	6.3526	4.74105	5.60428	7.01403	5.07154	5.40257	5.74311	5.95275	6.75709	5.68597	5.6262	6.35895	5.2627	6.10726	6.64648	5.51661	6.34842	6.24065	6.22331	7.00488	5.3884	5.87551	6.80801	6.38233	6.43922	6.41576	7.29245
Furo_med0.1_02		5.7391	5.97605	5.92792	6.20393	5.28455	5.89117	5.96162	6.8275	6.83218	5.87538	6.43218	6.08568	5.75445	5.8662	6.2639	6.2943	6.39315	6.10058	5.84335	5.98547	6.2699	6.09583	5.50483	5.77363	5.65643	6.0026	6.906	6.08107	6.12242	5.62477	6.20245	6.48503	6.10647	5.337	5.67927	7.05582	6.08367	6.29975	4.94232	6.80442	6.04648	6.50823	6.296	6.1003	6.14667	6.13627	6.40875	6.37332
Furo_med0.1_03		5.50897	5.33282	5.28315	5.937	5.52133	5.44469	5.29574	5.87167	5.61836	4.95503	5.25613	5.00056	5.94469	5.43505	5.58649	6.13736	6.01279	5.44397	5.35879	6.09923	5.91151	5.76836	5.35138	5.83487	5.99064	5.412	5.58049	5.01282	4.62597	5.36185	5.35174	5.97233	5.9259	6.08072	5.9861	5.33364	5.79626	6.12395	5.25549	6.08051	5.347	6.71992	5.38549	5.4691	5.33959	5.8499	5.78674	6.26141
Furo_med0.1_04		5.01292	5.55353	5.68532	5.50642	5.7412	5.41293	6.02136	5.88718	5.57629	5.60291	5.5234	6.08109	5.88993	5.52261	5.67837	5.6548	5.80079	5.35989	5.61259	5.42707	5.37901	5.41423	5.58555	6.1561	5.11788	5.35552	5.50314	5.66167	5.59579	5.71535	5.59697	5.53236	5.74131	5.33737	5.53877	5.93811	5.34154	5.9634	5.33887	5.69016	5.96453	5.51175	5.79803	5.56954	5.9666	6.05859	5.61969	6.00075
Furo_med0.1_05		6.10981	6.32086	6.87509	6.33988	6.95853	6.3966	6.25277	6.10028	6.39767	6.34437	6.31723	5.35044	6.04984	6.3346	6.87442	5.95109	5.71019	7.00991	7.3214	6.66016	5.82619	6.19737	6.46753	6.49081	6.64226	6.01644	5.86288	6.209	6.72244	6.14202	6.57726	5.74593	6.16328	7.01898	6.2876	6.21823	6.469	7.34765	6.08488	7.13995	7.28188	6.29047	7.32644	5.98744	6.65702	6.08591	6.68042	6.25184
Furo_med0.1_06		5.0707	6.2263	6.53275	6.47385	5.60779	6.30425	6.63217	6.91383	7.70142	6.04194	6.9587	5.34498	4.98856	6.42652	6.09027	5.06023	6.13056	6.01625	5.66305	7.29665	6.17414	6.70193	6.7961	7.43331	5.68343	6.39052	5.90957	5.66799	5.32823	7.19944	5.98147	5.62627	5.9658	6.184	6.54227	5.40928	7.41138	5.18743	6.31773	5.63989	7.8139	7.28472	6.69419	7.83268	6.88515	6.77638	6.05627	7.14904
H-80 infusion
SS
H-80_med0.1_01		5.99021	6.16192	6.12175	6.28682	5.96663	6.10701	6.48284	5.1187	5.76895	5.43186	5.99344	6.34045	5.68286	5.88047	5.77121	5.57118	4.70201	5.88174	5.65798	5.58142	5.62824	4.8037	5.38848	5.30395	5.38723	5.34108	5.33416	5.29227	4.66066	4.88187	5.33966	5.59732	5.55797	5.0443	5.33534	5.09145	4.82233	5.43556	5.29199	4.55943	4.86258	5.44628	5.38685	5.08721	4.24168	5.08831	5.16631	5.01233
H-80_med0.1_02		6.13733	5.9527	5.93101	5.80099	5.70721	5.53628	5.97222	5.74394	5.43676	5.51472	5.06017	5.4138	5.40078	5.65226	5.27198	4.76176	5.2547	5.79895	5.39222	5.15814	5.08333	4.79409	5.73003	4.98389	5.12991	4.76315	4.76503	5.19835	5.04277	4.74599	4.80622	4.98549	4.9568	4.6732	4.80991	5.17802	4.72599	5.39743	4.78427	4.4207	4.47993	4.97443	4.94149	4.64968	5.10361	4.65732	4.9399	4.52214
H-80_med0.1_03		5.8111	5.53165	5.64986	5.71466	5.54037	5.58208	5.70204	5.60103	5.96833	5.55461	5.55057	5.73047	5.60377	5.42726	5.39789	5.95532	5.7881	5.60929	5.5712	5.47404	5.43694	5.60847	5.47723	5.59432	4.93801	4.71726	4.87271	4.88306	4.796	4.82442	4.52787	4.59686	4.74968	4.84518	4.94224	5.01349	5.11182	5.13817	5.04658	4.93824	4.86043	5.29527	5.23127	5.24542	5.14996	5.17492	5.04705	5.05109
H-80_med0.1_04		5.50753	5.50608	5.48469	6.03247	5.70539	5.63469	5.59589	6.11589	5.65308	5.83344	5.81278	6.08219	5.63517	5.33983	6.57853	6.21556	5.94533	5.79108	6.27056	5.90264	6.04508	5.93444	5.93244	5.44339	5.37008	5.40314	5.18506	5.28178	5.18933	5.08464	5.42661	5.25906	5.31872	5.14006	5.45231	5.25536	5.703	5.46167	5.29467	5.38467	5.21897	5.73306	5.54797	5.68669	5.75944	5.54758	5.19622	5.42519
H-80_med0.1_05		6.17014	6.05895	6.0183	5.96711	5.98104	6.16954	5.9791	6.11269	6.10318	6.11464	5.97768	6.01855	6.04048	6.14584	6.18284	6.00826	6.01839	6.03871	6.1125	6.1187	5.71529	5.64057	5.7314	5.81077	5.60743	5.60905	5.59879	5.73281	5.64011	5.60238	5.69615	5.70182	5.79727	5.65246	5.53619	5.78887	5.66029	5.60205	5.63233	5.65902	5.60432	5.55578	5.63114	5.58322	5.64789	5.62107	5.58933	5.53375
H-80_med0.1_06		6.72775	5.22709	6.628	6.29477	5.12328	5.12376	5.42552	6.33083	5.76719	6.11718	5.87142	5.94679	5.61389	5.20056	5.68976	6.34173	5.915	6.6036	6.30243	5.18552	5.1331	5.31127	6.3432	5.07367	5.91323	5.2059	4.57942	5.64806	5.75054	5.46993	4.85315	5.26459	5.12947	5.6521	5.93063	5.10156	5.10867	5.74806	4.86909	5.47302	5.09081	5.25005	5.81244	5.30201	5.02877	5.62109	6.1424	5.67431
[truncated: 72 more columns]
