# Supplementary material for: Water diffusion closely reveals neural activity status in rat brain loci affected by anesthesia
Source: PLoS Biol. 2017 Apr 13;15(4):e2001494. doi: 10.1371/journal.pbio.2001494 (PMC5390968; doi:10.1371/journal.pbio.2001494)
Supplement: S4 Data — MABP data for Fig 2I and 2J. LFP power with isoflurane and medetomidine dosages for Figs 3 and 7. LFP power before and after infusion of furosemide, H-80, and aCSF for Figs 5, 6 and 7 and S4 Fig. (XLSX) [file pbio.2001494.s012.xlsx]

## Sheet: Fig 2IJ
Time course of MABP
Isoflurane (1.5%→2.0%→2.5%)
Time (s)	1	2	3	4	5	6	7	8	9	10	11	12	13	14	15	16	17	18	19	20	21	22	23	24	25	26	27	28	29	30	31	32	33	34	35	36	37	38	39	40	41	42	43	44	45	46	47	48	49
iso 1.5
iso_01	91	91.7	91.7	93	92.3	92	92.3	94.3	94	91.7	91	91.3	90.7	92.7	92.3	91.7	91.7	92	91.3	93	91.7	91	91.3	92	92.3	91.7	92.7	91.7	92.3	91.3	92.7	92.3	91	91	91	92	92.3	92.7	91.7	91.3	92.7	92.7	92.3	92.7	92.3	92.3	94	92.7	91.3
iso_02	60.3	59.3	61.3	61.7	60	60	60	62.3	58.7	62.3	61.3	60.7	60.7	60.7	62.7	58.7	62	61.3	62.7	60.3	62.7	62	63	62.3	62.3	63	62.3	63	63	61	63	59.7	62.7	62.7	59.3	63	60.7	61.3	62.7	58.3	63	60.7	63	62.7	62	62.7	58.3	62	59.7
iso_03	73.3	73.3	71.3	71.3	71.3	73.3	73.3	73.7	70.7	71.3	71	73	73.7	71.3	71	71.3	74	74.3	74.7	71.7	71.7	74	74	71.3	70	75	69.3	74	73.3	71.7	72	72	74.7	74.3	74.3	72.7	72.3	74.7	74.3	74.3	74.3	75	73	73	74.7	74.7	73.3	73	72.7
iso_04	79.7	79.7	81.3	81.3	81	80.7	80	82.7	80	81.7	80.3	79	80.7	80.3	81.3	79.7	79.7	80.7	81.7	82.3	80	81	81	81	82.7	80	82.3	80.3	80.3	82	81.3	82	81	80.7	81.7	82	82.3	81	81.7	81	80.3	82.3	80	81	80.3	82.3	81	81	82.7
iso_05	83	84.7	84	81	86	87.7	80.3	82.7	79.7	84.3	86.7	85.3	81.7	81.7	82.7	85.3	84.7	85.7	83	81	83	84.3	83.7	84.7	85.7	84	84.7	86.7	85	85.7	86	86	86	87	89.3	85	85.7	87.3	86	87.7	88.3	88	87.7	88	87.7	86.3	86	85.3	89.3
iso 2.0
iso_01	93	93	93.3	94.3	94	92.3	92.7	91.3	91.3	93	94	94.3	91.7	91.3	94.3	94.3	95.3	95	92	91.7	94.7	94	94.3	91.7	91.7	91.3	94.3	94	91.3	91.7	92	91.7	94	93.7	91.3	92	91.7	91.7	94	93.7	93.3	92.7	93	93.3	92.7	93	92.3	92.3	92.3
iso_02	53	49.7	51	53	52.7	52.3	52.7	52.7	50.7	52.7	52.3	51.7	51.7	52	49.7	52.3	50.3	51.7	48.7	52	50	52	50	52	48.7	52.3	50.3	52.3	50.7	52.3	52	50.7	50.3	50	52	52.3	51.3	52.7	50.7	51.7	51.3	49	52.3	51.7	51	52.7	48.7	52	51
iso_03	60.3	59.7	57.7	61.7	64	61.3	63	62.7	61.7	61	63	63.3	63	62.7	64	62.3	63.3	62.7	62.7	61.7	63	62.3	63	65	60.7	62.3	62	61	63.3	60.3	62.7	62.3	61	63.7	60.7	63	61.7	61	61.7	58.7	61	60.7	61.3	63	61.7	61.7	60	60	62.3
iso_04	68.3	69.7	70	68	68	70.3	70	67	68.7	67.3	68.7	69	69	68.3	68.7	68.3	71	71.3	68.7	69.3	70	69.7	70.3	70.7	68	68.7	67.3	69.7	69.7	69	69	70	69.7	69.3	71	71.3	70	69.3	71.3	71	69	68	70.3	69.7	68.7	70	70.3	70	69.3
iso_05	68.7	67.3	69.3	69.3	70.3	68	67.3	69.7	70.7	70.3	70.3	65	66.3	67	67.7	69.3	67.7	66.3	69.7	68.7	68.7	68	66.3	68	69.7	69.3	67.7	67.3	69.7	69	68.7	69.7	67	66.3	68.3	68.3	68.7	69.3	68	67.7	70.3	67.7	69	67.7	66.7	70	70.7	67.7	69.7
iso 2.5
iso_01	91.7	92	92.3	92	90	89.7	92	92.3	90	89.7	89.7	91.3	90.7	90.7	90.7	88.7	89.3	91	91.3	90	90	89.7	91	91.3	91	90	90.3	90.7	90.3	90	89	89.3	89.3	89	89	89.3	90	89.7	89.7	90.3	89.7	91	90.7	89.7	89.7	90.7	90.7	90.7	89
iso_02	42.3	43	44	41.7	44.7	44	45	43.3	43	44.7	44.7	43	43	42.7	44.7	44	43.7	43	42.7	44.7	41.7	44.7	44	45	44	44.7	44.7	43.3	44	42.7	44.7	41.7	44.7	43.3	44.3	41.7	43.7	43	42.7	43	42.3	44.3	43	44.3	42.3	43.7	41	43	43.7
iso_03	57.3	58.3	59.7	59.7	55.7	56	59	55.3	56	58	55	57	56.7	57	57.7	58.3	58.3	56.7	57.3	56.3	58.3	54.3	56.3	55.3	56.7	56.3	56.3	58.3	55	57.3	56.3	57	57.7	55.3	57	55.7	57	55.3	56	55	56.3	55	56.3	55	54.3	55.7	54.7	56	55.7
iso_04	70.7	69.3	69.3	66.3	68.7	68.3	66.3	67	66.3	66.7	68	68	66	66	68.3	68.3	67.7	68	67.7	66.7	65.7	67.7	67.3	65.3	65.7	66.3	66	66.7	67.3	65.7	65.7	68	67	66.3	66.3	67	66.3	65.7	67	66.7	64	63.3	65	65.3	65.7	66	64.3	63.3	65.3
iso_05	63	62.3	63.7	63	63.7	63.7	63	64	63.3	63.3	62.3	62	63.3	63	63	62.3	62	63	63.3	64	62	62.7	62.7	63	63	61.7	62	63	62.7	63.3	61.7	63.3	62.3	63.3	63	63	63	61.7	61.3	62.7	63	63.7	62	63	62.3	64	61.7	62.7	62.3
Medetomidine (0.1→0.3 mg/kg/h)
med 0.1
med_01	88.3	83.7	87.3	87.3	83	88	85.3	88	88	83.7	88	87.7	87.7	88.7	85.7	88.7	84	87.7	88	83.7	88.3	86.7	88.3	88.3	87.7	88.7	83.3	88	86.3	84.3	88.3	83.7	88	87.3	87.7	88	86	88	88	86.3	88.3	87.7	87.7	88.3	84	88.3	84	86.7	87.7
med_02	65.3	64	62	61	61.7	61.3	63.7	59.7	65.3	63.7	63.7	66.7	63.3	66.7	61.7	65.7	66.7	64.3	66.7	63	65.3	66.3	62.3	66.3	66	66	66	63.3	66	62.3	65.3	66	61.7	66.7	64.7	64	66.7	63	67	62.7	66	66	62	66.3	64	66.7	63.7	66.3	62.7
med_03	108	107.3	107.3	109	106.3	109	108.7	106.7	108.7	107.3	108.3	108.3	107.3	109	106.3	109	108.7	109	109.3	107	108.3	107.7	107.3	109	105.7	108.3	108.3	105.7	108.3	106.3	109.3	107.7	107.3	109.3	108.7	109	108.7	108.7	108.7	106.3	108.3	107.7	107.7	109	106.3	109	109	106	108.7
med_04	104.7	103.7	102.3	103.7	101	103	99.3	103.3	101.7	102	104	102.3	103.7	104.3	103.7	101.3	104	100.3	104.7	102.7	104.7	99.3	103	105	105.3	106	105.7	100.7	104	103.3	105.3	103	105	103.3	104.7	102.7	105.3	103.3	106	106	105.3	102.7	104.7	106.3	106.7	106.7	106	105.3	106.3
med_05	78.7	81	77.7	81	78	79.3	80	77	81	78	81.7	81	77.7	81.7	79	81.7	81	77.3	81.3	78.7	80.3	81	77	80.7	78	80	81	78	81.7	78.7	79	81	77.7	81	78	80.7	80.3	80.7	81.3	78.7	80.7	79.7	76.7	80.7	78	78.7	80.3	77	81
med 0.3
med_01	130.7	130.7	132	129.3	132.7	132	132.3	132.3	133	132.7	132	130.7	132.3	130.3	132.3	132	133	133.3	134	135	134.3	130.7	134	135	133.7	134.3	132	132.7	133	132.7	133.3	129.7	133	132.7	130.7	133.3	130.3	132.7	131.7	133.3	134	133.7	130.7	133	133	133	131.7	133.3	131.7
med_02	100.7	103.3	103.7	100.3	103.7	101	103	103.7	100.7	103	101.3	101.3	103.3	100	103.7	103.3	100.3	103.3	101.3	103.3	103	102	103	100.3	103.7	103.7	103.3	103.3	102.7	103	103	103	104	101.3	104.3	104.3	102.7	104.3	102	104.7	104	103	105	102.3	104.3	102.7	104.3	104.7	101.3
med_03	86	86.3	86.7	86.7	86	87	87.3	86.7	85.7	87	85.7	87.3	86	86.7	87	87.7	85.7	86.7	87	85.3	85.3	85.3	84	85.7	85.3	86.3	86.3	86	85.3	86	84.7	86.3	85	86.3	85	85.3	85.3	84.3	85.3	86	84.3	84.7	84.7	85.7	85	84.7	85.3	83.3	85.3
med_04	121.3	122.7	122	122.7	122.3	119	119.7	121.3	121.7	121.7	122	120.3	121.7	120	121.3	122	121.3	121.3	121	120.3	120.3	119.3	120.7	121	121	121.3	119.7	120.3	121.3	121	121.7	120.3	120.7	121.7	119.7	121.7	121.3	121.7	122.3	120.7	121	120.7	122	121.3	122.3	119	121	121	121.7
med_05	110.3	111.3	110.3	110.7	110.7	109	110	109.3	110	110.7	110.7	109.7	110	109.3	110	110.3	109.3	109.7	108.3	109.3	109.3	108.7	109	109	109.3	110	109.3	108.7	108.7	108.7	110	108.3	108.3	108.7	108.3	109.7	109.7	109	110	109	108.3	109.3	108.3	109.7	110	107.7	108.3	107.7	107.7
[truncated: 101 more columns]

## Sheet: Fig 3EFG
LFP power (mV2)
Isoflurane (1.5%→2.0%→2.5%)					Medetomidine (0.1→0.3 mg/kg/h)
CM					CM
	iso 1.5	iso 2.0	iso 2.5			med 0.1	med 0.3
iso_01	0.0054062	0.00283525	0.00210042		med_01	0.00889839	0.00174676
iso_02	0.00907486	0.00517302	0.000944591		med_02	0.0298646	0.0181632
iso_03	0.00295107	0.0018849	0.000782045		med_03	0.0450598	0.0247257
iso_04	0.00564142	0.00232024	0.00102888		med_04	0.0174724	0.016628
iso_05	0.00480858	0.00295987	0.0011348		med_05	0.0250517	0.0244812
iso_06	0.0102588	0.00536921	0.000589084		med_06	0.00921458	0.00413226
iso_07	0.0143037	0.00649604	0.00171601		med_07	0.0306049	0.0194995
iso_08	0.0132708	0.00305005	0.00174143		med_08	0.0145626	0.0104158
Isoflurane (1.5%→2.0%→2.5%)					Medetomidine (0.1→0.3 mg/kg/h)
VPL					VPL
	iso 1.5	iso 2.0	iso 2.5			med 0.1	med 0.3
iso_01	0.00131513	0.00102057	0.00136628		med_01	0.00150379	0.0014807
iso_02	0.003484	0.00239869	0.00322244		med_02	0.013906	0.0130768
iso_03	0.00278854	0.00240955	0.00277372		med_03	0.00230768	0.00254816
iso_04	0.00419363	0.0033628	0.00415103		med_04	0.0147114	0.0142604
iso_05	0.0046459	0.00449362	0.00474535		med_05	0.0110583	0.0101064
iso_06	0.00392597	0.00491781	0.00491487		med_06	0.00871675	0.00939286
iso_07	0.0018974	0.00153297	0.00177944		med_07	0.011473	0.00976571
iso_08	0.00267515	0.00320927	0.002611		med_08	0.00548211	0.00626558

## Sheet: Fig 5F
LFP power (mV2) under 0.1 mg/kg/h medetomdine
Furosemide				Furosemide
CM				Cg
	pre	post			pre	post
Furo_med0.1_01	0.0184277	0.0203577		Furo_med0.1_01	0.0365881	0.0331987
Furo_med0.1_02	0.0159709	0.0162342		Furo_med0.1_02	0.0322854	0.030119
Furo_med0.1_03	0.0149245	0.0141748		Furo_med0.1_03	0.0318562	0.0301534
Furo_med0.1_04	0.0181692	0.0187866		Furo_med0.1_04	0.0361995	0.0379915
Furo_med0.1_05	0.016002	0.0159859		Furo_med0.1_05	0.0354023	0.0335476
Furo_med0.1_06	0.0147422	0.0141883		Furo_med0.1_06	0.0267123	0.0278221
aCSF				aCSF
CM				Cg
	pre	post			pre	post
aCSF_med0.1_01	0.0143677	0.016201		aCSF_med0.1_01	0.0391603	0.0396563
aCSF_med0.1_02	0.016363	0.0158392		aCSF_med0.1_02	0.0381126	0.0372961
aCSF_med0.1_03	0.0197058	0.0200889		aCSF_med0.1_03	0.0330438	0.034763
aCSF_med0.1_04	0.00527714	0.0189914		aCSF_med0.1_04	0.0316668	0.0304743
aCSF_med0.1_05	0.0205205	0.0182628		aCSF_med0.1_05	0.0260317	0.0276229
aCSF_med0.1_06	0.0221374	0.020917		aCSF_med0.1_06	0.0550255	0.053185

## Sheet: Fig 6F 
LFP power (mV2) under 0.1 mg/kg/h medetomdine
H-80				H-80
CM				Cg
	pre	post			pre	post
H-80_med0.1_01	0.0184277	0.0203577		H-80_med0.1_01	0.0688776	0.148653
H-80_med0.1_02	0.0159709	0.0162342		H-80_med0.1_02	0.0401972	0.0733478
H-80_med0.1_03	0.0149245	0.0141748		H-80_med0.1_03	0.045912	0.090633
H-80_med0.1_04	0.0181692	0.0187866		H-80_med0.1_04	0.0401841	0.0887453
H-80_med0.1_05	0.016002	0.0159859		H-80_med0.1_05	0.0359574	0.0579254
H-80_med0.1_06	0.0147422	0.0141883		H-80_med0.1_06	0.0491547	0.0921575

## Sheet: S4 Fig C
LFP power (mV2) under 0.3 mg/kg/h medetomdine
Furosemide
CM
	pre	post
Furo_med0.3_01	0.00573898	0.00579367
Furo_med0.3_02	0.00571004	0.00609698
Furo_med0.3_03	0.00595995	0.00608572
Furo_med0.3_04	0.00513265	0.00532386
Furo_med0.3_05	0.0055146	0.0056825
Furo_med0.3_06	0.0058733	0.0057917
aCSF
CM
	pre	post
aCSF_med0.3_01	0.00533022	0.00653384
aCSF_med0.3_02	0.00637309	0.00465383
aCSF_med0.3_03	0.00811958	0.005424
aCSF_med0.3_04	0.00576348	0.00695617
aCSF_med0.3_05	0.0060468	0.0060735
aCSF_med0.3_06	0.0064113	0.0061893
