# Supplementary material for: Water diffusion closely reveals neural activity status in rat brain loci affected by anesthesia
Source: PLoS Biol. 2017 Apr 13;15(4):e2001494. doi: 10.1371/journal.pbio.2001494 (PMC5390968; doi:10.1371/journal.pbio.2001494)
Supplement: S5 Data — Minimum amplitudes exhibiting an awake response for Figs 4C, 5A, 6A and 7. (XLSX) [file pbio.2001494.s013.xlsx]

## Sheet: Fig 4C
Minimum amplitude (mA) to exhibite awake response
Medetomidine (0.1→0.3 mg/kg/h)
	med 0.1	med 0.3
med_01	0.8	1
med_02	0.7	0.8
med_03	0.7	0.9
med_04	0.9	1.1
med_05	0.7	0.9
med_06	0.7	0.9

## Sheet: Fig 5A
Minimum amplitude (mA) to exhibite awake response
Furosemide
	pre	post
Furo_01	0.8	1
Furo_02	0.8	1
Furo_03	0.7	0.9
Furo_04	0.8	1.1
Furo_05	0.8	1
Furo_06	0.8	1

## Sheet: Fig 6A 
Minimum amplitude (mA) to exhibite awake response
H-80
	pre	post
H-80_01	0.8	0.6
H-80_02	0.8	0.6
H-80_03	0.8	0.6
H-80_04	0.8	0.6
H-80_05	0.7	0.5
H-80_06	0.7	0.5
