# Supplementary material for: Water diffusion closely reveals neural activity status in rat brain loci affected by anesthesia
Source: PLoS Biol. 2017 Apr 13;15(4):e2001494. doi: 10.1371/journal.pbio.2001494 (PMC5390968; doi:10.1371/journal.pbio.2001494)
Supplement: S6 Data — Time-course data of Sb1000 and Sb1800 at a whole brain with isoflurane and medetomidine dosages for S3 Fig. (XLSX) [file pbio.2001494.s014.xlsx]

## Sheet: b1800 for S3FigA
Time-course of diffusion signals of b1000 under isoflurane (1.5%→2.0%→2.5%)
whole brain
Time (s)	15	30	45	60	75	90	105	120	135	150	165	180	195	210	225	240	255	270	285	300	315	330	345	360	375	390	405	420	435	450	465	480	495	510	525	540	555	570	585	600
iso 1.5
iso_01	1048.4	1050.32	1045.97	1046.98	1051.11	1048.23	1046.75	1047.3	1042.78	1044.49	1046.65	1042.7	1045.71	1041.02	1042.04	1039.71	1043.35	1040.06	1038.56	1043.67	1041.8	1034.63	1041.02	1037.85	1032.36	1033.14	1036.6	1029.34	1028.37	1026.97	1033.87	1030.43	1031.22	1025.51	1024.58	1027.17	1025.5	1027.95	1029.05	1022.13
iso_02	1007.47	1101.39	1100.43	1095.71	1094.44	1094.17	1099.8	1088.3	1085.18	1081.62	1090.32	1081.33	1091.04	1076.73	1078.61	1077.94	1081.61	1074.27	1072.12	1061.39	1063.52	1064.13	1067.04	1072.92	1075.68	1071.95	1070.32	1071.16	1061.48	1061.59	1054.74	1056.02	1054.42	1049.03	1053.64	1048.96	1040.94	1043.66	1050.7	1039.44
iso_03	1046.36	1046.31	1049.13	1047.03	1041.2	1045.8	1039.4	1042.98	1044.86	1038.64	1043.86	1038.83	1035.55	1039.92	1038.02	1040.64	1038.08	1045.46	1036.5	1038.63	1038.72	1041.56	1040.21	1034.45	1033.76	1037.75	1031.98	1033.51	1028.6	1031.4	1034.97	1024.9	1032.45	1031.25	1030.48	1023.9	1021.05	1023.1	1025.24	1019.14
iso_04	999.87	1002.39	999.281	996.859	1004.74	997.719	996.145	999.202	999.119	1000.03	998.824	995.381	994.988	1001.74	1000.81	996.834	999.373	996.725	999.562	997.958	999.33	998.445	998.197	994.436	996.781	995.521	994.767	995.391	991.689	992.226	988.745	984.198	994.496	997.303	988.299	987.467	991.186	987.649	986.815	989.169
iso_05	1108.89	1109.95	1101.91	1104.81	1106.16	1108.16	1101.23	1103.77	1104.92	1109.46	1101.78	1100.34	1109.47	1098.95	1103.34	1101.91	1102.72	1104.62	1100.43	1103.83	1107.2	1102.53	1098.16	1097.98	1099.74	1098.4	1096.89	1096.69	1098.35	1094.96	1095.56	1097.77	1101.65	1095.88	1094.04	1089.45	1097.65	1094.54	1091.51	1089.02
iso_06	1022.68	1031.24	1032.36	1028.75	1033.25	1033.53	1032.61	1028.79	1027.83	1024.6	1026.78	1027.02	1024.29	1026.84	1028.46	1028.42	1018.13	1016.37	1024.46	1020.86	1022.84	1025.26	1024.74	1021.55	1026.65	1020.33	1026.96	1018.82	1023.65	1023.39	1020.38	1013.53	1017.31	1014.45	1011.49	1015.69	1012.94	1009.51	1013.84	1012.12
iso_07	871.098	864.954	865.619	870.211	857.118	876.171	865.114	867.562	871.729	880.777	879.091	878.245	876.754	875.908	878.929	878.597	879.485	878.87	885.102	879.766	878.735	879.899	882.222	880.693	880.225	880.328	879.292	881.76	879.129	876.287	882.008	882.13	878.161	875.996	882.214	879.569	874.898	875.576	876.224	874.827
iso_08	996.496	996.285	988.673	978.369	981.378	995.31	979.183	972.249	992.781	992.443	983.782	986.721	989.307	985.167	983.059	985.36	987.32	991.164	985.539	977.404	983.112	985.251	976.133	969.154	980.769	987.054	978.549	979.267	976.437	985.545	976.743	970.153	983.018	981.697	965.959	962.301	976.045	975.481	964.294	962.926
iso_09	973.325	967.674	967.783	961.462	969.1	972.588	967.282	966.546	975.383	973.292	969.643	967.003	972.769	977.669	969.288	965.98	967.704	971.582	968.037	968.231	975.479	974.628	967.535	972.764	966.377	975.174	971.093	972.514	979.349	977.888	982.29	970.805	963.224	974.589	968.601	967.213	974.05	972.938	970.825	960.884
iso_10	979.251	979.906	978.131	979.569	978.647	977.162	980.593	976.39	976.828	978.821	977.443	972.728	975.011	975.475	974.748	977.932	974.439	976.276	976.071	977.766	976.132	975.921	976.782	976.676	978.651	973.167	970.104	970.671	970.106	975.802	976.706	975.747	976.92	978.631	976.614	974.076	975.59	973.634	975.703	969.917
iso 2.0
iso_01	1018.76	1021.21	1020.29	1020.34	1025.61	1018.5	1020.29	1017.79	1017.76	1016.96	1016.1	1018.24	1019.8	1018.24	1019.7	1017.11	1018.91	1014.75	1012.09	1015.18	1010.63	1013.1	1013.68	1016.82	1014.5	1007.24	1008.78	1012.29	1013.7	1011.7	1011.9	1012.45	1006.82	1012.53	1004.79	1010.2	1004.54	1007.94	1006.32	1007.47
iso_02	1188.64	1182.45	1160.45	1161.18	1163.72	1159.11	1157.66	1155.8	1155.79	1161.18	1146.2	1155.85	1164.64	1170.16	1173.34	1171.35	1162.93	1153.62	1155.32	1165.37	1166.19	1160.93	1149.96	1166.23	1160.68	1152.29	1153.67	1161.94	1160.15	1148.22	1138.93	1157.9	1159.14	1148.32	1150.59	1146.45	1151.15	1148.25	1141.71	1144.39
iso_03	1098.89	1095.21	1092.47	1096.01	1095.08	1094.4	1094.77	1090.62	1090.6	1091.57	1088.65	1090.51	1092.25	1087.68	1086.48	1084.55	1090.61	1084.57	1078.95	1079.78	1085.56	1080.41	1077.36	1083.35	1078.1	1071.25	1073.46	1078.35	1080.99	1076.45	1073.93	1081.8	1083.49	1078.7	1073.86	1079.1	1079.3	1073.03	1069.22	1072.25
iso_04	1046.2	1046.02	1047.09	1046.6	1043.56	1043.71	1046.24	1045.29	1041.38	1042.1	1041.06	1040.41	1044.99	1037.08	1037.6	1038.4	1042.18	1036.38	1042.26	1041.36	1040.75	1037.51	1040.45	1037.58	1034.08	1040.75	1038.68	1039.62	1032.78	1031.72	1035.95	1035.48	1035.38	1034.62	1030.15	1031.74	1039.67	1032.14	1035.14	1032.79
iso_05	1043.68	1041.06	1036.57	1038.99	1036.32	1033.8	1032.49	1034.23	1040.11	1034.04	1028.12	1035.66	1036.06	1035.2	1029.11	1033.16	1034.39	1030.6	1033	1031.28	1030.32	1027.28	1026.63	1028.89	1025.55	1028.24	1021.68	1026.81	1029.16	1024.31	1023.23	1022.43	1023.49	1017.31	1020.93	1019.6	1014.17	1017.63	1018.39	1020.73
iso_06	1012.12	1008.44	1003.43	1005.01	1002.27	1005.83	1005.75	1009.37	1001.99	998.769	1001.4	1000.44	1002.69	998.717	1002.07	998.298	995.437	1000.76	1002.92	1000.04	996.358	997.431	1005.52	1005.31	1000.73	1003.85	1002	999.429	997.495	992.289	998.515	995.566	989.682	988.142	993.442	997.257	993.813	989.892	989.662	990.03
iso_07	951.13	948.196	952.692	955.852	954.04	948.328	949.513	948.644	950.438	949.914	947.521	952.682	949.125	945.94	945.357	951.356	952.762	948.049	946.768	950.606	946.046	945.178	948.509	947.841	945.181	944.361	943.977	943.939	947.037	946.053	942.044	944.972	944.806	938.271	942.499	943.918	945.751	945.139	941.195	942.152
iso_08	947.25	942.796	934.134	945.313	937.985	940.431	935.14	948.257	943.257	940.09	931.35	940.922	937.77	935.955	933.122	934.51	940.077	937.795	931.473	936.573	937.014	934.434	926.774	938.043	931.976	928.316	926.358	935.633	934.347	927.472	923.295	934.096	934.281	927.147	924.889	933.644	931.618	921.256	925.239	930.367
iso_09	987.73	981.639	982.643	988.301	991.031	989.417	984.03	983.901	985.618	982.381	980.117	990.313	985.984	987.812	989.872	989.834	991.952	992.333	989.324	993.859	991.006	989.708	990.493	991.338	993.592	992.999	991.214	994.522	990.532	994.806	991.78	990.514	991.518	991.033	986.048	989.764	992.387	993.197	993.198	991.146
iso_10	971.522	973.303	971.051	972.404	977.055	974.005	971.626	976.524	973.652	969.377	970.591	968.856	972.53	966.985	969.198	970.063	966.318	972.876	970.412	967.908	966.388	967.805	970.128	964.156	963.75	965.048	965.257	964.552	967.218	963.674	962.447	961.796	963.127	963.224	963.942	965.081	962.895	964.917	961.46	960.743
iso 2.5
iso_01	1060.36	1059.85	1063.1	1059.27	1060.33	1059.94	1060.57	1054.54	1052.75	1058.56	1059.49	1056.35	1056.93	1058.88	1058.16	1053.9	1056.44	1062.12	1054.02	1057.78	1056.78	1051.77	1052.3	1052.79	1051.15	1050.54	1050.89	1047.64	1049.33	1049.43	1046.73	1047.94	1053.33	1054.84	1055.82	1050.66	1053.92	1050.15	1052.54	1054.61
iso_02	1110.69	1108.57	1103.53	1105.57	1112.79	1110.25	1102.47	1099.4	1107.33	1110.33	1099.94	1098	1111.12	1107.83	1099.13	1097.14	1102.73	1107.02	1092.95	1096.14	1102.92	1104.07	1092.89	1088.64	1092.23	1096.14	1085.7	1088.1	1091.32	1090.38	1086.36	1087.15	1090.85	1088.1	1073.78	1074.02	1087.19	1080.43	1074.8	1075.69
iso_03	1007.46	1007.46	1001.04	993.381	996.634	1002.69	1003.82	1000.56	999.415	999.933	996.678	992.774	994.222	1002.46	995.249	998.294	999.682	1002.56	1000.43	1001.27	996.217	990.573	995.069	990.165	991.965	998.646	995.759	993.88	996.318	990.046	990.892	996.714	997.521	998.807	992.353	997.009	1002.59	1000.48	994.86	988.385
iso_04	1049.55	1044.92	1041.84	1044.16	1047.47	1043.82	1044.7	1044.91	1041.97	1043.32	1044	1046.5	1035.33	1038.14	1039.22	1044.23	1040.25	1042.48	1043.6	1035.66	1041.59	1039.05	1036.02	1032.12	1038.92	1035.42	1039.6	1033.47	1033.4	1033.59	1033.24	1037.11	1031.34	1035.56	1038.4	1037.05	1035.11	1035.41	1035.89	1036.82
iso_05	1078.43	1077.87	1077.09	1073.88	1070.6	1069.39	1068.6	1072.61	1076.52	1076.99	1074.58	1076.21	1076.92	1077.84	1075.24	1071.54	1066.34	1068.27	1068.73	1062.07	1065.68	1069.74	1062.25	1057.85	1057.85	1064.2	1059.69	1062.55	1058.57	1061.71	1058.72	1052.13	1054.34	1059.68	1056.71	1049.89	1052.32	1055.08	1057.75	1053.95
iso_06	986.556	984.853	979.877	986.727	986.053	982.078	980.346	982.919	984.308	982.386	979.117	984.285	982.811	980.5	981.033	982.2	982.215	981.395	978.024	983.334	981.106	976.324	979.301	978.973	980.79	979.294	974.534	976.833	980.629	977.388	977.797	973.986	976.842	977.614	978.584	976.794	978.43	976.631	974.067	973.973
iso_07	1144.42	1147.57	1145.47	1149.15	1156.21	1141.01	1151.64	1149.15	1147.49	1148.05	1147.6	1149.13	1147.68	1146.5	1155.93	1144.37	1149.32	1149.74	1147.7	1145.11	1149.74	1140.51	1144.57	1144.54	1146.66	1147.54	1147.35	1146.49	1144.28	1149.64	1142.04	1142.21	1144.48	1146.17	1142.71	1139.71	1142.9	1140.34	1135.66	1142.66
iso_08	1044.44	1037.21	1032.58	1029.69	1031.55	1035.41	1034.12	1026.85	1032.9	1030.27	1025	1024.74	1033.17	1038.37	1030.47	1028.68	1041.72	1031.52	1032.17	1025.55	1036.05	1033.77	1026.62	1029.39	1031.18	1032.83	1025.52	1026.74	1030.59	1033.17	1020.13	1022.24	1028.27	1030.62	1023.27	1021.45	1026.79	1026.87	1026.96	1025.02
iso_09	928.57	925.409	923.258	926.117	926.061	924.729	924.108	926.134	927.783	922.135	926.4	929.084	920.923	920.885	924.495	922.417	921.43	921.628	918.996	920.76	921.855	921.267	923.756	923.227	921.553	923.879	926.495	920.119	923.293	918.507	919.781	917.993	920.975	917.982	921.913	918.806	921.39	921.148	921.252	923.516
iso_10	1055.75	1052.57	1055.08	1052.11	1051.15	1053.7	1053.92	1050.74	1049.9	1050.51	1046.59	1052.22	1046.74	1049.29	1050.32	1049.27	1048.89	1047.18	1048.57	1047.2	1044.29	1044.94	1047.48	1045.87	1045.82	1043.25	1042.94	1039.8	1043.7	1041.4	1042.95	1042.54	1043.5	1041.27	1038.26	1036.29	1035.38	1035.61	1033.62	1037.24
Time-course of diffusion signals of b1000 under medetomidine (0.1→0.3 mg/kg/h)
whole brain
med 0.1
med_01	937.751	935.964	939.165	936.97	935.33	935.468	932.211	933.135	938.617	937.528	941.596	936.82	936.597	934.203	934.898	936.199	931.033	928.803	932.674	928.226	929.544	931.424	929.472	931.089	931.033	930.578	932.131	930.369	928.16	924.612	935.45	932.085	930.748	932.637	930.4	933.344	927.631	928.375	930.239	926.714
med_02	1041.7	1041.7	1043.3	1041.66	1052.42	1045.04	1040.61	1038.96	1040.16	1044.95	1035.12	1038.18	1041.24	1044.74	1037.18	1038.54	1041.86	1036.85	1037.51	1037.21	1035.07	1036.91	1038.31	1038.1	1038.24	1038.72	1038.94	1031.15	1031.03	1030.68	1029.39	1027.27	1029.11	1028.92	1030.71	1030.86	1038.8	1037.07	1026.56	1027.72
med_03	1062.61	1071.4	1076.62	1065.67	1077.06	1066.85	1073.28	1070.2	1070.87	1060.27	1069.43	1070.63	1069.34	1058.45	1072.83	1061.54	1072.39	1064.72	1066.32	1069.34	1067.36	1063.5	1070.85	1062.22	1063.51	1062.94	1058.6	1068.57	1054.22	1058.36	1063.19	1070.06	1061.59	1055.42	1056.4	1065.76	1057.34	1057.69	1058.25	1052.78
med_04	1106.13	1098.77	1095.89	1094.81	1101.92	1106.92	1095.25	1097.08	1098.58	1098.7	1099.32	1099.78	1106.58	1096.76	1096.82	1095.07	1106.12	1100.42	1097.69	1098.16	1101.88	1103.14	1092.96	1093.75	1102.67	1101.34	1096.87	1100.93	1106.15	1102.31	1100.69	1094.73	1107.65	1109.49	1102.48	1098.45	1105.42	1109.28	1096.31	1102.29
med_05	1017.32	1016.46	1021.14	1021.41	1018.96	1014.19	1021.08	1021.57	1017.95	1018.94	1019.16	1021.14	1018.96	1018.67	1021.75	1026.73	1019.24	1014.47	1018.26	1021.9	1018.39	1018.8	1019.07	1019.55	1018.06	1016.43	1017.38	1019.64	1018.16	1011.31	1013.3	1017.53	1014.97	1012.91	1016.47	1017.54	1015.83	1009.42	1012.17	1016.09
med_06	1113.62	1115.35	1118.32	1108.2	1115.73	1121.26	1119.5	1107.97	1113.18	1122.1	1113.45	1110.03	1107.97	1116.33	1112.42	1106.19	1110.86	1109.64	1117.12	1100.34	1110.59	1112.92	1108	1103.37	1105.48	1106.66	1102.2	1105.46	1097.71	1107.05	1106.62	1095.34	1096.23	1109.05	1105.76	1102.9	1096.6	1100.48	1103.34	1096.67
med_07	1282.59	1284.36	1287.13	1287.83	1279.15	1284.5	1277.1	1284.76	1280.06	1264.6	1290.82	1272.97	1272.71	1275.12	1267.58	1275.98	1264.71	1268.47	1265.88	1271.22	1268.03	1261.62	1272.48	1271.32	1267.07	1257.69	1271.6	1256.88	1258.44	1259.63	1247.65	1261.64	1251.05	1238.44	1257.38	1245.78	1251.02	1252.25	1238.68	1247.14
med_08	1045.1	1042.37	1041.86	1040.84	1043.47	1038.9	1040.63	1042.7	1043.13	1044.61	1039.9	1040.58	1044.96	1045.3	1041.31	1044.16	1041.5	1045.19	1042.74	1043.56	1044.56	1044.65	1039.21	1039.58	1046.2	1042.35	1043.78	1042.95	1042.51	1042.36	1043.27	1046.38	1045.79	1044.92	1042.59	1048.2	1046.95	1041.75	1044.46	1043.13
med 0.3
med_01	904.58	905.228	907.05	906.533	906.838	905.64	908.486	905.562	908.731	909.222	909.761	908.104	907.084	903.453	908.011	911.473	910.045	912.045	906.709	904.909	909.949	908.422	908.13	909.428	913.176	911.167	910.093	911.076	913.088	909.159	908.586	912.321	907.563	910.473	910.295	911.704	912.829	910.243	911.138	911.688
med_02	1064.26	1060.84	1053.59	1046.01	1046.11	1055.83	1045.06	1044.01	1035.43	1006.68	1053.33	1043.51	1059.74	1043.71	1061.77	1050.69	1057.95	1060.63	1041.13	1042.81	1056.14	1039.57	1057.04	1045.65	1054.66	1040.55	1055.8	1032.14	1025.35	1058.98	1050.06	1053.78	1049.14	1057.49	1033.11	1031.35	1054.88	1024.84	1067.89	1034.68
med_03	1114.5	1113.02	1117.91	1108.3	1103.43	1103.39	1107.74	1099.26	1108.36	1107.34	1106.53	1106.61	1107.91	1104	1115.95	1109.5	1100.53	1110.36	1106.48	1096.94	1099.93	1101.51	1105.68	1110.46	1100.35	1095.52	1108.98	1107.18	1101.61	1100.39	1108.89	1102.81	1100.46	1109.48	1105.28	1095.43	1096.79	1094.16	1094.95	1103.61
med_04	1161.01	1153.75	1167.87	1160.29	1160.02	1156.61	1165.31	1161.86	1157.84	1156.29	1164.81	1164.03	1155.83	1162.72	1165.18	1160.66	1159.84	1159.52	1164.84	1157.28	1158.12	1151.41	1156.2	1162.23	1157.43	1155.84	1162.6	1163.12	1157.29	1156.19	1158.53	1157.79	1158.43	1154.53	1156.3	1159.13	1156.58	1155.81	1159.12	1159.23
med_05	1034.77	1031.76	1029.67	1033.13	1036	1031.88	1029.69	1025.28	1031.69	1029.99	1031.17	1030.99	1032.3	1040.1	1033.81	1035.9	1037.03	1033.5	1025.28	1033.09	1036.69	1034.98	1033.12	1030.25	1037.79	1038.44	1030.23	1032.32	1038.73	1031.69	1038.04	1032.99	1030.31	1035.96	1033.8	1026.69	1035.18	1036.86	1035.94	1032.67
med_06	1096.67	1148.56	1150.7	1145.01	1152.21	1148.14	1143.37	1152.24	1151.98	1141.78	1137.25	1138.39	1152.9	1148.58	1146.3	1147.49	1156.11	1143.78	1135.73	1145.8	1147.58	1153.48	1137.56	1143.72	1147.77	1141.19	1142.41	1146.17	1143.79	1144.12	1140.76	1152.42	1139.68	1135.41	1140.5	1144.2	1141.14	1143.04	1139.84	1140.59
med_07	1164.78	1166.44	1167.56	1170.12	1173.23	1166.26	1171.83	1174.98	1166.63	1169.24	1168.79	1168.49	1166.95	1168.39	1169.79	1172.5	1172.38	1166.95	1167.53	1172.8	1165.08	1166.39	1168.71	1173.71	1170.9	1167.01	1166.19	1173.63	1174.19	1172.01	1174.92	1173.53	1176.32	1168.2	1167.39	1180.27	1173.42	1173.09	1176.42	1171.97
med_08	1015.23	1021.68	1020.68	1020.74	1016.27	1016.44	1018.13	1020.01	1020.79	1019.32	1024.38	1016.05	1017.06	1019.17	1025.83	1021.83	1020.06	1024.6	1018.75	1018.59	1024.43	1017.01	1023.39	1024.67	1019.07	1021.46	1020.15	1021	1018.01	1017.82	1023.06	1023.35	1022.92	1024.45	1021.47	1023.85	1021.97	1019.92	1019.98	1022.34

## Sheet: b1000 for S3FigB
Time-course of diffusion signals of b1000 under isoflurane (1.5%→2.0%→2.5%)
whole brain
Time (s)	15	30	45	60	75	90	105	120	135	150	165	180	195	210	225	240	255	270	285	300	315	330	345	360	375	390	405	420	435	450	465	480	495	510	525	540	555	570	585	600
iso 1.5
iso_01	1689.93	1690.14	1691.49	1681.56	1685.11	1690.12	1693.98	1691.39	1688.12	1690.1	1686.05	1676.32	1677.23	1678.63	1679.58	1675.36	1681.36	1679.96	1674.73	1674.72	1671.62	1672.24	1672.65	1674.64	1666.35	1669.79	1672.61	1667.06	1663.26	1669.95	1670.19	1661.33	1660.71	1657.86	1668.5	1654.21	1660.77	1668.22	1661.53	1655.74
iso_02	1746.82	1731.72	1733.97	1732.87	1700.87	1721.58	1729.42	1708.14	1708.11	1704.55	1711.91	1709.01	1703.82	1719.15	1704.48	1702.75	1703.49	1686.43	1679.48	1689.61	1692.61	1682.12	1705.04	1694.57	1694.08	1690.85	1681.04	1676.34	1655.25	1653.4	1655.37	1650.16	1657.2	1654.38	1651.11	1644.6	1650.06	1649.88	1635.49	1625.74
iso_03	1662.93	1656.96	1651.52	1653.65	1650.59	1656.53	1652.18	1642.87	1642.93	1645.87	1650.47	1645.94	1643.32	1647.69	1642.8	1647.63	1650.55	1647.36	1645.1	1641.46	1647.5	1644.06	1645.68	1637.84	1632.37	1643.69	1641.69	1631.69	1633.01	1632.77	1630.35	1632.55	1633.59	1635.26	1630.33	1627.26	1614.57	1618.15	1623.41	1617.74
iso_04	1602.13	1598.93	1594.01	1595.63	1599.66	1597.21	1595.96	1600.35	1601.86	1596.85	1595.22	1598.53	1598.93	1595.72	1602.8	1600.51	1597.04	1594.92	1597.29	1596.8	1594.16	1600.06	1593.35	1594.44	1598.36	1590.87	1587.95	1591.21	1588.96	1589.37	1586.69	1586.88	1587.34	1589.43	1585.06	1582.21	1587	1586.16	1582.97	1583.79
iso_05	1763.97	1763.32	1764.02	1761.01	1764.27	1760.62	1760.62	1763.08	1759.82	1754.6	1754.44	1759.66	1749.96	1749.79	1754.88	1757.75	1750.78	1750.2	1749.25	1750.16	1750.19	1751.29	1744.54	1747.48	1751.36	1746.16	1752.6	1751.4	1750.55	1740.5	1742.95	1744.42	1745.96	1747.2	1744.76	1741.71	1741.83	1743.91	1740.34	1737.64
iso_06	1655.13	1657.86	1660.77	1658.75	1656.31	1659.38	1652.13	1654.61	1657.36	1656.92	1659.35	1650.93	1649.83	1654.09	1652.95	1652.99	1647.62	1652.51	1646.94	1646.42	1649.62	1659.17	1654.65	1657.04	1650.33	1651.81	1652.45	1646.5	1648.39	1651.08	1648.38	1639.53	1640.04	1636.01	1637.91	1636.72	1637.75	1637.33	1635.1	1630.9
iso_07	1384.8	1377.89	1380.74	1381.79	1370.7	1388.68	1385.33	1387.16	1381.74	1378.31	1389.75	1384.04	1386.25	1386.84	1387.09	1387.41	1387.64	1392.46	1390.79	1386.82	1384.3	1386.33	1387.58	1392.62	1383.65	1387.11	1389.76	1383.78	1387.96	1384.64	1390.89	1388.27	1386.53	1385.44	1392.48	1385.89	1385.24	1386.91	1380.64	1388.28
iso_08	1575.32	1570.85	1567.57	1558.92	1573.91	1570.74	1553.77	1548.9	1570.77	1565.85	1551.97	1548.42	1565.16	1557.68	1551.46	1551.16	1560.99	1559.97	1548.36	1539.46	1557.41	1552.25	1540.21	1541.2	1554.55	1548.26	1549.4	1534.69	1550.15	1550.48	1535.26	1529.44	1539.94	1538.18	1525.12	1530.72	1544.5	1540.8	1529.34	1525.19
iso_09	1526.28	1530.87	1526.34	1521.63	1523.19	1519.43	1509.35	1518.21	1529.5	1520.55	1523.26	1529.17	1526.03	1526.79	1520.36	1521.72	1528.9	1527.19	1524.27	1524.45	1534.31	1529.9	1531.69	1531.35	1536.36	1531.06	1525.85	1542.43	1535.08	1541.62	1538.95	1542.23	1543.68	1547.45	1541.28	1541.8	1537.75	1545.33	1531.54	1538.83
iso_10	1538.24	1540.72	1540.42	1537.62	1534.6	1535.64	1543.86	1539.12	1537.25	1538.23	1538.71	1536.88	1536.96	1535.31	1536.45	1535.5	1534.05	1538.96	1535.81	1536.88	1539.48	1535.89	1538.71	1540.75	1532.96	1533.83	1544.62	1532.46	1532.5	1532.96	1542.93	1540.29	1538.59	1538.17	1541.83	1541.12	1535.9	1541.17	1540.99	1541.25
iso 2.0
iso_01	1645.35	1645.3	1652.53	1648.29	1647.96	1643.34	1645.21	1651.93	1643.59	1647.38	1644.98	1644.59	1646.32	1642.22	1642.95	1646.22	1642.43	1640.98	1639.97	1644.56	1638.3	1636.98	1641.16	1642.49	1638.09	1631.56	1639.51	1639.39	1639.84	1637.14	1635.57	1634.45	1628.3	1635.66	1632.73	1627.02	1627.18	1626.39	1628.04	1629.43
iso_02	1882.49	1875.01	1853.37	1838.25	1835.22	1845.97	1842.22	1832.34	1833.73	1837.25	1816.37	1827.36	1843.74	1858.01	1852.64	1850.01	1846.33	1834.59	1844.87	1845.66	1844.98	1834.48	1844.43	1856.33	1847.14	1840.02	1846.95	1858.5	1853.71	1842.1	1828.72	1836.5	1841.33	1823.25	1827.85	1818.28	1837.7	1818.14	1817.71	1820.2
iso_03	1742.65	1739.94	1741.86	1744.71	1744.57	1728.59	1737.52	1736.13	1727.56	1725.21	1727.47	1734.95	1729.63	1727.61	1731.91	1722.4	1720.89	1719.91	1719.6	1724.06	1721.74	1718.27	1715.66	1721.81	1710.14	1712.02	1705.44	1714.15	1712.28	1708.8	1704.67	1706.83	1703.39	1696.32	1697.51	1702.01	1700.46	1693.47	1698.25	1694.28
iso_04	1680.98	1679.64	1675.89	1681.1	1679.1	1677.02	1674.8	1679.41	1678.09	1676.58	1679.21	1674.95	1675.54	1676.09	1675.75	1672.74	1670.11	1669.64	1670.06	1675.97	1670.76	1667.09	1666	1666.38	1658.87	1661.75	1665.89	1666.6	1663.4	1666.08	1663.97	1667.28	1665.34	1666.75	1660.97	1658.02	1664.66	1659.52	1661.94	1661.79
iso_05	1659.68	1659.67	1656.61	1655.93	1653.87	1651.29	1649.96	1654.61	1651.74	1651.37	1651.09	1655.05	1649.69	1650.65	1649.04	1647.8	1650.89	1648.48	1650.43	1650.38	1645.8	1647.05	1645.24	1644.35	1641.19	1647.42	1640.26	1639.29	1649.42	1639.59	1641.44	1644.59	1636.49	1631.76	1631.1	1634.4	1634.03	1628.47	1636.12	1638.28
iso_06	1630.9	1639.56	1637.71	1635.83	1632.75	1632.68	1629.28	1629.55	1627.65	1630.58	1626.79	1624.68	1621.26	1621.64	1625.4	1619.84	1624.93	1626.78	1622.13	1625.5	1618.15	1621.55	1621.02	1623.17	1616.18	1622.95	1621.57	1618.8	1611.05	1614.08	1617.79	1612.48	1611.04	1610.01	1622.67	1615.6	1607.85	1602.12	1602.61	1599.15
iso_07	1514.57	1508.96	1512.49	1512.68	1507.17	1502.92	1510.87	1506.55	1503.59	1506.61	1499.7	1497.01	1506.16	1499.21	1502.14	1499.58	1501.48	1499.24	1503.39	1505.01	1498.26	1505.18	1497.66	1493.53	1499.59	1499.15	1500.07	1501.61	1500.14	1496.38	1495.92	1499.47	1492.06	1492.05	1494.51	1493.57	1494.97	1496.2	1496.71	1492.93
iso_08	1509.39	1503.56	1501.16	1510.1	1509.94	1502.13	1498.11	1500.5	1494.51	1493.11	1488.95	1496.8	1499.15	1491.57	1487.61	1486.67	1487.33	1484.42	1487.43	1489.72	1484.01	1476.95	1478.96	1487.82	1486.43	1477.16	1481.83	1486.37	1484.06	1477.12	1479.56	1480.1	1486.33	1477.65	1477.99	1477.26	1476.71	1468.66	1464.8	1476.56
iso_09	1564.26	1564.04	1553.92	1572.22	1571.28	1568.19	1562.43	1571.72	1567.59	1567.81	1567.36	1568.75	1568.8	1564.7	1565.96	1565.73	1566.64	1567.19	1562.57	1570.17	1570.82	1568.55	1565.98	1571.05	1568.02	1567.7	1566.63	1573.47	1577.91	1567.82	1574.88	1568.35	1570.15	1570.46	1569.12	1570.04	1569.95	1571.14	1573.24	1578.73
iso_10	1545.25	1544.16	1544.8	1539.95	1541.04	1537.74	1537.7	1536.75	1538.97	1534.56	1534.08	1535.57	1539.87	1533.42	1531.42	1536.39	1536.09	1539.94	1539.99	1538.87	1536.68	1537.35	1536.32	1537.62	1532.66	1533.57	1528.8	1533.99	1530.2	1528.92	1530.29	1528.89	1527.06	1529.19	1527.89	1525.32	1523.19	1525.66	1524.81	1519.12
iso 2.5
iso_01	1718.08	1713.73	1712.04	1712.32	1713.91	1716.24	1717.88	1711.06	1701.86	1708.8	1711.42	1709.76	1708.81	1710.56	1709.71	1712.2	1714.91	1720.13	1706.94	1706.33	1714.91	1716.67	1710.7	1706.15	1705.6	1700.42	1701.22	1693.69	1697.33	1695.33	1697.87	1697.93	1697.02	1701.43	1702.65	1702.58	1696.64	1698.21	1701.71	1698.14
iso_02	1767.07	1766.63	1756.02	1761.41	1770.45	1759.74	1749.43	1758.07	1759.25	1761.37	1750.59	1762.65	1768.71	1758.78	1749.11	1754.71	1757.83	1753.56	1741.48	1749.94	1756.76	1744.52	1739.63	1748.16	1751.07	1742.44	1729.29	1735.59	1737.73	1736.36	1725.44	1734.44	1726.44	1723.79	1717.06	1725.54	1722.08	1708.79	1711.29	1705.24
iso_03	1592.8	1594.05	1598.64	1597.5	1591.02	1594.1	1596.84	1594.94	1593.9	1595.11	1597.43	1591.16	1594.68	1592.61	1598.14	1594.2	1593.9	1590.19	1592.25	1596.45	1593.85	1591.71	1593.26	1590.28	1585.84	1582.92	1581.66	1578.43	1585.72	1585.62	1579.42	1584.21	1581.48	1585.13	1571.6	1581.18	1581.5	1577.88	1577.06	1572.25
iso_04	1677.65	1679.13	1682.75	1684.86	1680.62	1680.39	1683.03	1685.24	1678.01	1674.88	1678.21	1679.69	1681.35	1676.01	1676.65	1681.64	1676	1672.59	1677.06	1673.02	1679.66	1671.38	1672.8	1669.21	1675.43	1673.41	1673.55	1673.66	1672.23	1669.71	1673.55	1671.98	1670.11	1672.2	1669.58	1671.11	1667.74	1664.28	1668.08	1667.83
iso_05	1735.08	1732.81	1732.03	1726.5	1714.76	1717.15	1715.63	1721.2	1730.94	1727.6	1728.92	1729.96	1726.2	1724.43	1726.13	1724.04	1727.64	1724.1	1721.45	1720.89	1716.51	1724.76	1716.74	1713.39	1707.07	1710.82	1709.56	1714.87	1709.42	1710.09	1707.95	1701.12	1698.75	1706.8	1698.11	1692.97	1691	1695.43	1708.17	1701.04
iso_06	1602.51	1600.91	1602.2	1598.18	1596.35	1593.96	1598.47	1596.23	1597.65	1591.12	1594.68	1596.53	1598.07	1593.71	1594.79	1592.71	1594.29	1593.36	1584.48	1592.74	1592.86	1589.4	1592.98	1593.49	1587.75	1594.47	1590.89	1590.01	1592.52	1586.89	1590.53	1591.14	1588.46	1583.95	1583.37	1583.14	1577.52	1585.96	1581.28	1580.75
iso_07	1821.42	1823.34	1825.84	1832.37	1817.95	1824.89	1822.53	1820.59	1828.61	1827.68	1818.83	1828.68	1824.26	1819.07	1828.65	1826	1824.82	1821.29	1824.66	1824.56	1818.53	1825.6	1822.65	1821.21	1822.38	1820.04	1821	1822.45	1823.86	1819.4	1817.15	1819.21	1823.98	1820.64	1817.4	1816.36	1815.37	1815.37	1810.08	1813.06
iso_08	1655.59	1652.73	1654.22	1649.89	1653.31	1653.2	1647.14	1651.89	1649.23	1645.44	1648.34	1651.46	1648.41	1656.1	1644.77	1643.83	1642.18	1642	1642.03	1639.64	1642.04	1637.54	1635.48	1636.24	1648.08	1643.4	1636.27	1639.41	1644.35	1647.82	1638.39	1632.05	1640.55	1642.13	1625.86	1633.71	1636.84	1632.08	1633.69	1633.44
iso_09	1459.8	1462.32	1463.59	1462.84	1469.28	1460.24	1462.71	1463.62	1466	1464.12	1468.24	1470.09	1464.91	1465.52	1469.94	1464.19	1460.17	1466.79	1466.46	1463.22	1464.52	1464.84	1466.34	1471.53	1464.16	1466.55	1464.11	1461	1465.17	1462.32	1463.89	1464.63	1461.84	1462.05	1465.61	1465.79	1466.55	1466.32	1462.39	1464.89
iso_10	1681.56	1683.35	1681.99	1679.1	1676.92	1680.02	1671.26	1678.14	1675.48	1675.34	1675.99	1672.38	1674.44	1675.96	1675.22	1675.73	1675.96	1673.01	1667.32	1671.45	1668.08	1670.15	1664	1670.35	1664.74	1664.53	1662.6	1663.58	1663.17	1658.87	1658.54	1662.96	1661.7	1655.99	1655.89	1657.06	1656.96	1653.87	1653.34	1649.09
Time-course of diffusion signals of b1000 under medetomidine (0.1→0.3 mg/kg/h)
whole brain
med 0.1
med_01	1464.07	1465.15	1468.53	1465.15	1462.12	1460.8	1462.21	1460.82	1463.01	1466.07	1464.4	1462.68	1463.39	1461.46	1460.43	1461.43	1458.79	1459.58	1452.67	1454.36	1459.72	1456.08	1453.44	1451.59	1458.91	1452.19	1455.3	1454.31	1456.31	1455.1	1454.54	1453.88	1457.68	1454.36	1452.19	1456.87	1448.97	1452.05	1447.43	1449.47
med_02	1656.63	1652.69	1652.62	1652.77	1653.96	1652.12	1644.2	1652.41	1651.33	1648.81	1648.06	1644.67	1647.26	1648.52	1645.42	1644.12	1642.36	1643.64	1637.8	1647.26	1642.69	1637.34	1632.79	1637.26	1637.85	1632.83	1638.77	1632.65	1636.06	1630.41	1629.03	1635.52	1631.28	1627.96	1629.89	1633.97	1634.57	1628.74	1619.96	1623.41
med_03	1673.27	1670.04	1679.29	1666.07	1671.94	1662.2	1677	1674.21	1673.43	1661.66	1662.79	1653.2	1661.33	1662.54	1666.49	1665.87	1667.64	1671.98	1663.8	1662.18	1660.56	1648.23	1665.13	1661.59	1655.9	1658.22	1659.11	1658.26	1659.4	1659.53	1662.35	1660.51	1654.55	1654.12	1645.72	1652.9	1641.14	1650.16	1642.44	1646.19
med_04	1738.07	1734.13	1731.33	1729.03	1727.35	1741.06	1718.46	1715.94	1742.53	1732.48	1727.38	1728.39	1726.62	1728.64	1725.64	1726.23	1731.8	1729.65	1728.37	1731.46	1731.84	1729.5	1730.43	1727.72	1733.45	1729.07	1726.83	1725	1733.12	1731.47	1727.33	1727.82	1735.38	1729.99	1722.71	1728.57	1731.54	1723.79	1725.12	1723.24
med_05	1612.66	1607.44	1615.75	1610.6	1608.04	1608.47	1606.47	1609.22	1607.78	1607.32	1609.45	1604.66	1605.19	1604.24	1611.19	1601.69	1604.6	1600.94	1603.6	1604.56	1607.69	1606.38	1603.76	1603	1608.79	1606.32	1607.93	1603.79	1600.71	1602.46	1602.03	1600.43	1599.06	1597.98	1599.82	1604.87	1601.38	1592.33	1601.41	1599.91
med_06	1752.05	1750.23	1746.4	1743.54	1745.45	1742.96	1744.72	1747.45	1743.03	1742.11	1744.1	1742.59	1744.49	1748.19	1743.31	1734.36	1736.54	1742.21	1740.23	1738.18	1742.46	1750.43	1737.75	1724.37	1730.54	1740.42	1739.26	1723.7	1720.28	1724.64	1727.44	1732.2	1719.12	1723.56	1731.68	1728.26	1717.65	1720.42	1724.48	1721.54
med_07	2003.92	2009.38	2017.06	2009.06	2015.57	2002.39	2005.99	1988.54	1995.79	1994.99	1995.68	1995.76	1989.97	1995.01	1988.39	1989.42	1990.96	1998.48	1988.97	1987.34	1979.84	1975.32	1985.95	1976.67	1976.65	1956.26	1973.48	1979.55	1964.62	1967.19	1961.52	1968.34	1962.48	1947.94	1961.61	1961.65	1950.37	1954.52	1953.52	1958.36
med_08	1631.78	1631.31	1632.11	1631.93	1632.88	1629.75	1635.84	1630.42	1633.92	1627.2	1630.03	1631.67	1634.13	1629.64	1632.78	1631.78	1636.41	1635.43	1634.6	1639.12	1634.98	1637.42	1628.2	1636.3	1627.73	1637.99	1627.56	1632.95	1634.69	1633.18	1632.12	1626.26	1637.12	1627.31	1636.23	1636.38	1630.34	1630.51	1632.85	1633.17
med 0.3
med_01	1429.33	1426.94	1425.98	1424.87	1424.03	1425.44	1423.13	1422	1419.58	1424.86	1425.01	1422.08	1425.29	1426.96	1423.79	1425.68	1427.74	1423.15	1426.37	1430.1	1429.49	1427.45	1430.15	1422.48	1420.22	1423.63	1420.68	1420.02	1422.06	1423.55	1430.88	1422.59	1420.34	1421.16	1422.96	1422.46	1423.18	1426.85	1421.15	1431.5
med_02	1642.86	1675.21	1673.51	1676.1	1679.56	1677.21	1689.79	1684.3	1686.21	1680.88	1671.16	1666.89	1679.32	1689.18	1687.68	1684.89	1687.97	1685.39	1689.16	1664.84	1674.96	1683.73	1682.79	1665.07	1679.27	1687.36	1677.15	1676.33	1675.24	1677.78	1666.22	1671.68	1680.84	1683.01	1677.14	1681.68	1676.23	1669.72	1686.53	1659.27
med_03	1732.06	1738.27	1741.99	1744.16	1732.55	1736.53	1739.57	1725.86	1730.4	1727.21	1733.47	1734.81	1739.46	1737.79	1746.75	1729.67	1722.04	1724.41	1736.06	1726.12	1724.26	1733.37	1728.77	1722.53	1721.18	1732.3	1735.08	1727.06	1724.67	1715.66	1731.03	1715.63	1719.87	1726.75	1709.68	1709.81	1716.5	1715.84	1717.63	1723.38
med_04	1843.24	1837.9	1838.65	1838.49	1822.68	1839.53	1844.83	1834.01	1827.4	1833.04	1839.67	1837.18	1831.25	1833.97	1842.67	1830.94	1827.76	1826.45	1833.18	1837.64	1833.45	1829.18	1830.9	1829.97	1819.25	1832.29	1837.43	1829.39	1826.46	1829.93	1835.3	1832.52	1826.02	1833.78	1836.11	1829.53	1825.07	1830.78	1842.08	1827.3
med_05	1630.75	1625.46	1628.95	1633.67	1635.57	1624.62	1624.28	1627.45	1625.39	1624.11	1626.95	1626.4	1632.31	1639.38	1635.51	1637.45	1637.75	1633.49	1623.24	1633.3	1635.35	1632.92	1631.59	1627.48	1638.86	1633.48	1630.66	1633.02	1636.86	1630.57	1635.39	1630.48	1628.94	1630.76	1628.98	1629.8	1637.98	1631.22	1625.74	1632.52
med_06	1801.89	1801.89	1805.73	1795.8	1808.71	1806.56	1797.3	1800.12	1801.18	1788.57	1785.52	1784.25	1808.18	1795.29	1798.85	1794.6	1799.81	1796.34	1796.75	1789.94	1796.56	1796.42	1790.37	1799.4	1802.63	1792.61	1787.17	1795.46	1803.51	1792.84	1789.92	1795.42	1786.78	1795.84	1788.2	1799.99	1791.25	1791.78	1790.05	1794.09
med_07	1833.87	1833.44	1831.8	1839.03	1839.12	1830.74	1838.24	1841.02	1841.81	1831.25	1833.65	1835.07	1840.43	1833.71	1838.25	1838.25	1837.47	1832.09	1838.14	1842.69	1837.27	1834.37	1840.23	1841.16	1837.5	1838.45	1847.61	1851.88	1851.35	1848.06	1854.84	1850.18	1841.28	1838.96	1849.18	1852.8	1845.17	1835.77	1846.91	1848.04
med_08	1595.29	1590.79	1597.9	1592.73	1595.68	1591.65	1599.61	1599.96	1592.15	1591.13	1594.93	1595.45	1589.81	1596	1591.49	1598.87	1593.97	1592.1	1594.39	1595.23	1594.09	1599.59	1592.74	1595.2	1595.78	1600.02	1593.62	1589.11	1595.83	1595.78	1598.77	1595.39	1591.62	1594.26	1593.63	1595.88	1594.21	1597.23	1599.31	1594.52
